# Supplementary material for: Adjusting eye aspect ratio for strong eye blink detection based on facial landmarks
Source: PeerJ Comput Sci. 2022 Apr 18;8:e943. doi: 10.7717/peerj-cs.943 (PMC9044337; doi:10.7717/peerj-cs.943)
Supplement: Supplemental Information 1 [file peerj-cs-08-943-s001.txt]

Eye blinked 0.030936479568481445 seconds
Total 1
Eye blinked 0.031052827835083008 seconds
Total 2
Eye blinked 0.030768632888793945 seconds
Total 3
Eye blinked 0.03098583221435547 seconds
Total 4
Eye blinked 0.031023502349853516 seconds
Total 5
Eye blinked 0.031052350997924805 seconds
Total 6
Eye blinked 0.030283212661743164 seconds
Total 7
Eye blinked 0.031319618225097656 seconds
Total 8
Eye blinked 0.03304886817932129 seconds
Total 9
Eye blinked 0.030509471893310547 seconds
Total 10
Eye blinked 0.020945072174072266 seconds
Total 11
Eye blinked 0.030132532119750977 seconds
Total 12
Eye blinked 0.032270193099975586 seconds
Total 13
Eye blinked 0.03136587142944336 seconds
Total 14
Eye blinked 0.03194618225097656 seconds
Total 15
Eye blinked 0.031209468841552734 seconds
Total 16
Eye blinked 0.032025814056396484 seconds
Total 17
Eye blinked 0.03104424476623535 seconds
Total 18
Eye blinked 0.03084278106689453 seconds
Total 19
Eye blinked 0.03132796287536621 seconds
Total 20
Eye blinked 0.03025650978088379 seconds
Total 21
Eye blinked 0.03139328956604004 seconds
Total 22
Eye blinked 0.03025031089782715 seconds
Total 23
Eye blinked 0.03293323516845703 seconds
Total 24
Eye blinked 0.03133034706115723 seconds
Total 25
Eye blinked 0.03112506866455078 seconds
Total 26
Eye blinked 0.031296491622924805 seconds
Total 27
Eye blinked 0.03227400779724121 seconds
Total 28
Eye blinked 0.031000614166259766 seconds
Total 29
Eye blinked 0.030656814575195312 seconds
Total 30
Eye blinked 0.031136751174926758 seconds
Total 31
Eye blinked 0.031447649002075195 seconds
Total 32
Eye blinked 0.032039642333984375 seconds
Total 33
Eye blinked 0.03170609474182129 seconds
Total 34
Eye blinked 0.03004908561706543 seconds
Total 35
Eye blinked 0.03181767463684082 seconds
Total 36
Eye blinked 0.0310976505279541 seconds
Total 37
Eye blinked 0.032427072525024414 seconds
Total 38
Eye blinked 0.031125545501708984 seconds
Total 39
Eye blinked 0.03211569786071777 seconds
Total 40
Eye blinked 0.03175091743469238 seconds
Total 41
Eye blinked 0.03270602226257324 seconds
Total 42
Eye blinked 0.05768275260925293 seconds
Total 43
Eye blinked 0.03025031089782715 seconds
Total 44
Eye blinked 0.03173375129699707 seconds
Total 45
Eye blinked 0.03148770332336426 seconds
Total 46
Eye blinked 0.03062915802001953 seconds
Total 47
Eye blinked 0.031078100204467773 seconds
Total 48
Eye blinked 0.031244277954101562 seconds
Total 49
Eye blinked 0.03210306167602539 seconds
Total 50
Eye blinked 0.031102418899536133 seconds
Total 51
Eye blinked 0.0307009220123291 seconds
Total 52
Eye blinked 0.03123784065246582 seconds
Total 53
Eye blinked 0.03005385398864746 seconds
Total 54
Eye blinked 0.030869245529174805 seconds
Total 55
Eye blinked 0.031084299087524414 seconds
Total 56
Eye blinked 0.024059534072875977 seconds
Total 57
Eye blinked 0.03125596046447754 seconds
Total 58
Eye blinked 0.026269912719726562 seconds
Total 59
