# Supplementary material for: Adjusting eye aspect ratio for strong eye blink detection based on facial landmarks
Source: PeerJ Comput Sci. 2022 Apr 18;8:e943. doi: 10.7717/peerj-cs.943 (PMC9044337; doi:10.7717/peerj-cs.943)
Supplement: Supplemental Information 2 [file peerj-cs-08-943-s002.txt]

Eye blinked 0.03789949417114258 seconds
Total 1
Eye blinked 0.030106544494628906 seconds
Total 2
Eye blinked 0.031496524810791016 seconds
Total 3
Eye blinked 0.03519463539123535 seconds
Total 4
Eye blinked 0.03224825859069824 seconds
Total 5
Eye blinked 0.03168964385986328 seconds
Total 6
Eye blinked 0.030831098556518555 seconds
Total 7
Eye blinked 0.030917882919311523 seconds
Total 8
Eye blinked 0.03534054756164551 seconds
Total 9
Eye blinked 0.05411863327026367 seconds
Total 10
Eye blinked 0.02996087074279785 seconds
Total 11
Eye blinked 0.03077554702758789 seconds
Total 12
Eye blinked 0.029996633529663086 seconds
Total 13
Eye blinked 0.03135037422180176 seconds
Total 14
Eye blinked 0.027087688446044922 seconds
Total 15
Eye blinked 0.031510114669799805 seconds
Total 16
Eye blinked 0.03081512451171875 seconds
Total 17
Eye blinked 0.02623915672302246 seconds
Total 18
Eye blinked 0.035646915435791016 seconds
Total 19
Eye blinked 0.0309295654296875 seconds
Total 20
Eye blinked 0.031085968017578125 seconds
Total 21
Eye blinked 0.02697134017944336 seconds
Total 22
Eye blinked 0.0364990234375 seconds
Total 23
Eye blinked 0.036277055740356445 seconds
Total 24
Eye blinked 0.029084205627441406 seconds
Total 25
Eye blinked 0.031078815460205078 seconds
Total 26
Eye blinked 0.031340837478637695 seconds
Total 27
Eye blinked 0.02974081039428711 seconds
Total 28
Eye blinked 0.025286436080932617 seconds
Total 29
Eye blinked 0.030870437622070312 seconds
Total 30
Eye blinked 0.030852317810058594 seconds
Total 31
Eye blinked 0.03519129753112793 seconds
Total 32
Eye blinked 0.03149890899658203 seconds
Total 33
Eye blinked 0.0318760871887207 seconds
Total 34
Eye blinked 0.03197121620178223 seconds
Total 35
Eye blinked 0.034908294677734375 seconds
Total 36
Eye blinked 0.03207993507385254 seconds
Total 37
Eye blinked 0.025012731552124023 seconds
Total 38
Eye blinked 0.04101061820983887 seconds
Total 39
Eye blinked 0.032001495361328125 seconds
Total 40
Eye blinked 0.026253700256347656 seconds
Total 41
Eye blinked 0.03150224685668945 seconds
Total 42
Eye blinked 0.028690576553344727 seconds
Total 43
Eye blinked 0.031223297119140625 seconds
Total 44
Eye blinked 0.03206753730773926 seconds
Total 45
Eye blinked 0.030416488647460938 seconds
Total 46
Eye blinked 0.03132510185241699 seconds
Total 47
Eye blinked 0.030203580856323242 seconds
Total 48
Eye blinked 0.03099536895751953 seconds
Total 49
Eye blinked 0.031363487243652344 seconds
Total 50
Eye blinked 0.03066086769104004 seconds
Total 51
Eye blinked 0.029250621795654297 seconds
Total 52
Eye blinked 0.030816316604614258 seconds
Total 53
Eye blinked 0.031145095825195312 seconds
Total 54
Eye blinked 0.03796505928039551 seconds
Total 55
Eye blinked 0.030762195587158203 seconds
Total 56
Eye blinked 0.027046680450439453 seconds
Total 57
Eye blinked 0.03116607666015625 seconds
Total 58
Eye blinked 0.030917644500732422 seconds
Total 59
Eye blinked 0.03157973289489746 seconds
Total 60
Eye blinked 0.030991077423095703 seconds
Total 61
Eye blinked 0.035399436950683594 seconds
Total 62
Eye blinked 0.030266761779785156 seconds
Total 63
Eye blinked 0.031705617904663086 seconds
Total 64
Eye blinked 0.0323176383972168 seconds
Total 65
Eye blinked 0.03176569938659668 seconds
Total 66
Eye blinked 0.03214526176452637 seconds
Total 67
Eye blinked 0.03191685676574707 seconds
Total 68
Eye blinked 0.027878522872924805 seconds
Total 69
Eye blinked 0.028215885162353516 seconds
Total 70
Eye blinked 0.030407428741455078 seconds
Total 71
Eye blinked 0.031180858612060547 seconds
Total 72
Eye blinked 0.035707950592041016 seconds
Total 73
Eye blinked 0.04019522666931152 seconds
Total 74
Eye blinked 0.030344009399414062 seconds
Total 75
Eye blinked 0.03298497200012207 seconds
Total 76
Eye blinked 0.03265714645385742 seconds
Total 77
Eye blinked 0.03247237205505371 seconds
Total 78
Eye blinked 0.030068159103393555 seconds
Total 79
Eye blinked 0.025679826736450195 seconds
Total 80
Eye blinked 0.030994415283203125 seconds
Total 81
Eye blinked 0.03198575973510742 seconds
Total 82
Eye blinked 0.03222084045410156 seconds
Total 83
Eye blinked 0.03165125846862793 seconds
Total 84
Eye blinked 0.04787778854370117 seconds
Total 85
Eye blinked 0.031668663024902344 seconds
Total 86
Eye blinked 0.03690624237060547 seconds
Total 87
Eye blinked 0.0327153205871582 seconds
Total 88
Eye blinked 0.030282974243164062 seconds
Total 89
Eye blinked 0.03203630447387695 seconds
Total 90
Eye blinked 0.031244277954101562 seconds
Total 91
Eye blinked 0.03215622901916504 seconds
Total 92
Eye blinked 0.031214237213134766 seconds
Total 93
Eye blinked 0.031432390213012695 seconds
Total 94
Eye blinked 0.03545379638671875 seconds
Total 95
Eye blinked 0.032006263732910156 seconds
Total 96
Eye blinked 0.02807331085205078 seconds
Total 97
Eye blinked 0.031064748764038086 seconds
Total 98
Eye blinked 0.03212308883666992 seconds
Total 99
Eye blinked 0.031013011932373047 seconds
Total 100
Eye blinked 0.0310671329498291 seconds
Total 101
Eye blinked 0.030011892318725586 seconds
Total 102
Eye blinked 0.032277584075927734 seconds
Total 103
Eye blinked 0.02107405662536621 seconds
Total 104
Eye blinked 0.03294873237609863 seconds
Total 105
Eye blinked 0.023175954818725586 seconds
Total 106
Eye blinked 0.03186154365539551 seconds
Total 107
Eye blinked 0.021912813186645508 seconds
Total 108
Eye blinked 0.031873464584350586 seconds
Total 109
Eye blinked 0.048162221908569336 seconds
Total 110
Eye blinked 0.026236772537231445 seconds
Total 111
Eye blinked 0.030800342559814453 seconds
Total 112
Eye blinked 0.027738094329833984 seconds
Total 113
Eye blinked 0.04649662971496582 seconds
Total 114
Eye blinked 0.030986309051513672 seconds
Total 115
Eye blinked 0.05507302284240723 seconds
Total 116
Eye blinked 0.03601956367492676 seconds
Total 117
Eye blinked 0.03305411338806152 seconds
Total 118
Eye blinked 0.030437707901000977 seconds
Total 119
Eye blinked 0.02584362030029297 seconds
Total 120
Eye blinked 0.031331777572631836 seconds
Total 121
Eye blinked 0.030279874801635742 seconds
Total 122
Eye blinked 0.03146982192993164 seconds
Total 123
Eye blinked 0.027112722396850586 seconds
Total 124
Eye blinked 0.03154253959655762 seconds
Total 125
Eye blinked 0.03131532669067383 seconds
Total 126
Eye blinked 0.03180861473083496 seconds
Total 127
Eye blinked 0.032448768615722656 seconds
Total 128
Eye blinked 0.031114816665649414 seconds
Total 129
Eye blinked 0.032010793685913086 seconds
Total 130
Eye blinked 0.031397104263305664 seconds
Total 131
Eye blinked 0.029873132705688477 seconds
Total 132
Eye blinked 0.030542612075805664 seconds
Total 133
Eye blinked 0.031032562255859375 seconds
Total 134
Eye blinked 0.032300710678100586 seconds
Total 135
Eye blinked 0.03179931640625 seconds
Total 136
Eye blinked 0.03388047218322754 seconds
Total 137
Eye blinked 0.029992341995239258 seconds
Total 138
Eye blinked 0.03211021423339844 seconds
Total 139
Eye blinked 0.028247356414794922 seconds
Total 140
Eye blinked 0.03604698181152344 seconds
Total 141
Eye blinked 0.03151345252990723 seconds
Total 142
Eye blinked 0.030266284942626953 seconds
Total 143
Eye blinked 0.028322458267211914 seconds
Total 144
Eye blinked 0.0312960147857666 seconds
Total 145
Eye blinked 0.027095556259155273 seconds
Total 146
Eye blinked 0.03216409683227539 seconds
Total 147
Eye blinked 0.03140974044799805 seconds
Total 148
Eye blinked 0.03181934356689453 seconds
Total 149
Eye blinked 0.031145095825195312 seconds
Total 150
Eye blinked 0.03235578536987305 seconds
Total 151
Eye blinked 0.03245830535888672 seconds
Total 152
Eye blinked 0.030339956283569336 seconds
Total 153
Eye blinked 0.03202104568481445 seconds
Total 154
Eye blinked 0.028263330459594727 seconds
Total 155
Eye blinked 0.03177976608276367 seconds
Total 156
Eye blinked 0.024932384490966797 seconds
Total 157
Eye blinked 0.03021073341369629 seconds
Total 158
Eye blinked 0.034894704818725586 seconds
Total 159
Eye blinked 0.03506779670715332 seconds
Total 160
Eye blinked 0.021044015884399414 seconds
Total 161
Eye blinked 0.0262143611907959 seconds
Total 162
Eye blinked 0.034820556640625 seconds
Total 163
Eye blinked 0.031059741973876953 seconds
Total 164
Eye blinked 0.031401872634887695 seconds
Total 165
Eye blinked 0.03158116340637207 seconds
Total 166
Eye blinked 0.031885385513305664 seconds
Total 167
Eye blinked 0.032158613204956055 seconds
Total 168
Eye blinked 0.0312504768371582 seconds
Total 169
Eye blinked 0.03137397766113281 seconds
Total 170
Eye blinked 0.03168439865112305 seconds
Total 171
Eye blinked 0.022298574447631836 seconds
Total 172
Eye blinked 0.036993980407714844 seconds
Total 173
Eye blinked 0.03135991096496582 seconds
Total 174
Eye blinked 0.031075716018676758 seconds
Total 175
Eye blinked 0.03202009201049805 seconds
Total 176
Eye blinked 0.0314788818359375 seconds
Total 177
Eye blinked 0.02614736557006836 seconds
Total 178
Eye blinked 0.030297040939331055 seconds
Total 179
Eye blinked 0.029946327209472656 seconds
Total 180
Eye blinked 0.031229496002197266 seconds
Total 181
Eye blinked 0.03125572204589844 seconds
Total 182
Eye blinked 0.033013105392456055 seconds
Total 183
Eye blinked 0.030095577239990234 seconds
Total 184
Eye blinked 0.0310823917388916 seconds
Total 185
Eye blinked 0.02988743782043457 seconds
Total 186
Eye blinked 0.031688690185546875 seconds
Total 187
Eye blinked 0.032881736755371094 seconds
Total 188
Eye blinked 0.03121328353881836 seconds
Total 189
Eye blinked 0.0314788818359375 seconds
Total 190
Eye blinked 0.03023242950439453 seconds
Total 191
Eye blinked 0.031068801879882812 seconds
Total 192
Eye blinked 0.03134608268737793 seconds
Total 193
Eye blinked 0.032474517822265625 seconds
Total 194
Eye blinked 0.030329227447509766 seconds
Total 195
Eye blinked 0.031139373779296875 seconds
Total 196
Eye blinked 0.032404422760009766 seconds
Total 197
Eye blinked 0.03139209747314453 seconds
Total 198
Eye blinked 0.03813648223876953 seconds
Total 199
Eye blinked 0.03194236755371094 seconds
Total 200
Eye blinked 0.031180143356323242 seconds
Total 201
Eye blinked 0.03213930130004883 seconds
Total 202
Eye blinked 0.030205488204956055 seconds
Total 203
Eye blinked 0.03576397895812988 seconds
Total 204
Eye blinked 0.031145811080932617 seconds
Total 205
Eye blinked 0.031525373458862305 seconds
Total 206
Eye blinked 0.03244757652282715 seconds
Total 207
Eye blinked 0.030305147171020508 seconds
Total 208
Eye blinked 0.032067298889160156 seconds
Total 209
Eye blinked 0.031193971633911133 seconds
Total 210
Eye blinked 0.03143811225891113 seconds
Total 211
Eye blinked 0.031131982803344727 seconds
Total 212
Eye blinked 0.027896881103515625 seconds
Total 213
Eye blinked 0.032129526138305664 seconds
Total 214
Eye blinked 0.03152346611022949 seconds
Total 215
Eye blinked 0.03131294250488281 seconds
Total 216
Eye blinked 0.031317949295043945 seconds
Total 217
Eye blinked 0.03101825714111328 seconds
Total 218
Eye blinked 0.03135800361633301 seconds
Total 219
Eye blinked 0.031409263610839844 seconds
Total 220
Eye blinked 0.030054092407226562 seconds
Total 221
Eye blinked 0.03129839897155762 seconds
Total 222
Eye blinked 0.0311582088470459 seconds
Total 223
Eye blinked 0.03317666053771973 seconds
Total 224
Eye blinked 0.02695441246032715 seconds
Total 225
Eye blinked 0.03133106231689453 seconds
Total 226
Eye blinked 0.03153038024902344 seconds
Total 227
Eye blinked 0.03602147102355957 seconds
Total 228
Eye blinked 0.03145885467529297 seconds
Total 229
Eye blinked 0.03123188018798828 seconds
Total 230
Eye blinked 0.031077861785888672 seconds
Total 231
Eye blinked 0.032118797302246094 seconds
Total 232
Eye blinked 0.03126835823059082 seconds
Total 233
Eye blinked 0.031087398529052734 seconds
Total 234
Eye blinked 0.030834436416625977 seconds
Total 235
Eye blinked 0.029148101806640625 seconds
Total 236
Eye blinked 0.03206038475036621 seconds
Total 237
Eye blinked 0.030210494995117188 seconds
Total 238
Eye blinked 0.02717733383178711 seconds
Total 239
Eye blinked 0.02720808982849121 seconds
Total 240
Eye blinked 0.031299591064453125 seconds
Total 241
Eye blinked 0.03130459785461426 seconds
Total 242
Eye blinked 0.03134512901306152 seconds
Total 243
Eye blinked 0.030312061309814453 seconds
Total 244
Eye blinked 0.03134894371032715 seconds
Total 245
Eye blinked 0.03120112419128418 seconds
Total 246
Eye blinked 0.03153347969055176 seconds
Total 247
Eye blinked 0.03216361999511719 seconds
Total 248
Eye blinked 0.031192302703857422 seconds
Total 249
Eye blinked 0.03155064582824707 seconds
Total 250
Eye blinked 0.03133416175842285 seconds
Total 251
Eye blinked 0.03144192695617676 seconds
Total 252
Eye blinked 0.031172752380371094 seconds
Total 253
Eye blinked 0.031204700469970703 seconds
Total 254
Eye blinked 0.03132295608520508 seconds
Total 255
Eye blinked 0.031034231185913086 seconds
Total 256
Eye blinked 0.032550811767578125 seconds
Total 257
Eye blinked 0.03161191940307617 seconds
Total 258
Eye blinked 0.031331777572631836 seconds
Total 259
Eye blinked 0.030422687530517578 seconds
Total 260
Eye blinked 0.03144240379333496 seconds
Total 261
Eye blinked 0.0313265323638916 seconds
Total 262
Eye blinked 0.03147149085998535 seconds
Total 263
Eye blinked 0.030202150344848633 seconds
Total 264
Eye blinked 0.03029942512512207 seconds
Total 265
Eye blinked 0.031175613403320312 seconds
Total 266
Eye blinked 0.027085542678833008 seconds
Total 267
Eye blinked 0.03104567527770996 seconds
Total 268
Eye blinked 0.03692770004272461 seconds
Total 269
Eye blinked 0.030092239379882812 seconds
Total 270
Eye blinked 0.03104114532470703 seconds
Total 271
Eye blinked 0.031340837478637695 seconds
Total 272
Eye blinked 0.03133845329284668 seconds
Total 273
Eye blinked 0.029192447662353516 seconds
Total 274
Eye blinked 0.03115081787109375 seconds
Total 275
Eye blinked 0.031487226486206055 seconds
Total 276
Eye blinked 0.03046393394470215 seconds
Total 277
Eye blinked 0.03197598457336426 seconds
Total 278
Eye blinked 0.030943870544433594 seconds
Total 279
Eye blinked 0.030448436737060547 seconds
Total 280
Eye blinked 0.031401872634887695 seconds
Total 281
Eye blinked 0.031176090240478516 seconds
Total 282
Eye blinked 0.031223297119140625 seconds
Total 283
Eye blinked 0.03132939338684082 seconds
Total 284
Eye blinked 0.03509044647216797 seconds
Total 285
Eye blinked 0.030152320861816406 seconds
Total 286
Eye blinked 0.03119635581970215 seconds
Total 287
Eye blinked 0.031177043914794922 seconds
Total 288
Eye blinked 0.031079530715942383 seconds
Total 289
Eye blinked 0.03140616416931152 seconds
Total 290
Eye blinked 0.0311429500579834 seconds
Total 291
Eye blinked 0.031174659729003906 seconds
Total 292
Eye blinked 0.03005075454711914 seconds
Total 293
Eye blinked 0.03135085105895996 seconds
Total 294
Eye blinked 0.031171321868896484 seconds
Total 295
Eye blinked 0.03159832954406738 seconds
Total 296
Eye blinked 0.03091740608215332 seconds
Total 297
Eye blinked 0.03235292434692383 seconds
Total 298
Eye blinked 0.030024290084838867 seconds
Total 299
Eye blinked 0.031914472579956055 seconds
Total 300
Eye blinked 0.03115391731262207 seconds
Total 301
Eye blinked 0.031087398529052734 seconds
Total 302
Eye blinked 0.03128695487976074 seconds
Total 303
Eye blinked 0.031285762786865234 seconds
Total 304
Eye blinked 0.03155231475830078 seconds
Total 305
Eye blinked 0.031583309173583984 seconds
Total 306
Eye blinked 0.031180143356323242 seconds
Total 307
Eye blinked 0.031468868255615234 seconds
Total 308
Eye blinked 0.03226780891418457 seconds
Total 309
Eye blinked 0.031207799911499023 seconds
Total 310
Eye blinked 0.030155420303344727 seconds
Total 311
Eye blinked 0.03129220008850098 seconds
Total 312
Eye blinked 0.03131747245788574 seconds
Total 313
Eye blinked 0.03130960464477539 seconds
Total 314
Eye blinked 0.02611684799194336 seconds
Total 315
Eye blinked 0.03220200538635254 seconds
Total 316
Eye blinked 0.03144645690917969 seconds
Total 317
Eye blinked 0.03148913383483887 seconds
Total 318
Eye blinked 0.031177520751953125 seconds
Total 319
Eye blinked 0.032073259353637695 seconds
Total 320
Eye blinked 0.031177043914794922 seconds
Total 321
Eye blinked 0.031473636627197266 seconds
Total 322
Eye blinked 0.03142118453979492 seconds
Total 323
Eye blinked 0.031062841415405273 seconds
Total 324
Eye blinked 0.032324790954589844 seconds
Total 325
Eye blinked 0.03160858154296875 seconds
Total 326
Eye blinked 0.03258657455444336 seconds
Total 327
Eye blinked 0.030397653579711914 seconds
Total 328
Eye blinked 0.02094411849975586 seconds
Total 329
Eye blinked 0.031208515167236328 seconds
Total 330
Eye blinked 0.0324549674987793 seconds
Total 331
Eye blinked 0.032144784927368164 seconds
Total 332
Eye blinked 0.0299532413482666 seconds
Total 333
Eye blinked 0.031270742416381836 seconds
Total 334
Eye blinked 0.0320582389831543 seconds
Total 335
Eye blinked 0.030220746994018555 seconds
Total 336
Eye blinked 0.03148698806762695 seconds
Total 337
Eye blinked 0.0320742130279541 seconds
Total 338
Eye blinked 0.031056880950927734 seconds
Total 339
Eye blinked 0.03291463851928711 seconds
Total 340
Eye blinked 0.029908180236816406 seconds
Total 341
Eye blinked 0.028948068618774414 seconds
Total 342
Eye blinked 0.03091740608215332 seconds
Total 343
Eye blinked 0.030946731567382812 seconds
Total 344
Eye blinked 0.02992081642150879 seconds
Total 345
Eye blinked 0.03207564353942871 seconds
Total 346
Eye blinked 0.02393651008605957 seconds
Total 347
Eye blinked 0.030103683471679688 seconds
Total 348
Eye blinked 0.029892683029174805 seconds
Total 349
Eye blinked 0.029947757720947266 seconds
Total 350
Eye blinked 0.03219747543334961 seconds
Total 351
Eye blinked 0.03207588195800781 seconds
Total 352
Eye blinked 0.03095698356628418 seconds
Total 353
Eye blinked 0.03131556510925293 seconds
Total 354
Eye blinked 0.03030252456665039 seconds
Total 355
Eye blinked 0.031077146530151367 seconds
Total 356
Eye blinked 0.031186342239379883 seconds
Total 357
Eye blinked 0.031081438064575195 seconds
Total 358
Eye blinked 0.03134918212890625 seconds
Total 359
Eye blinked 0.03129935264587402 seconds
Total 360
Eye blinked 0.0312800407409668 seconds
Total 361
Eye blinked 0.030326128005981445 seconds
Total 362
Eye blinked 0.031176328659057617 seconds
Total 363
