# Supplementary material for: Adjusting eye aspect ratio for strong eye blink detection based on facial landmarks
Source: PeerJ Comput Sci. 2022 Apr 18;8:e943. doi: 10.7717/peerj-cs.943 (PMC9044337; doi:10.7717/peerj-cs.943)
Supplement: Supplemental Information 3 [file peerj-cs-08-943-s003.txt]

A = 3.0000	B = 2.0000	C = 16.0312	EAR = 0.1559
A = 3.1623	B = 3.0000	C = 15.0333	EAR = 0.2050
A = 3.0000	B = 3.0000	C = 15.0333	EAR = 0.1996
A = 3.0000	B = 3.0000	C = 15.0000	EAR = 0.2000
A = 3.0000	B = 3.0000	C = 16.0312	EAR = 0.1871
A = 3.0000	B = 3.0000	C = 16.0000	EAR = 0.1875
A = 4.0000	B = 4.0000	C = 16.0000	EAR = 0.2500
A = 4.1231	B = 4.0000	C = 15.0333	EAR = 0.2702
A = 4.0000	B = 4.0000	C = 15.0000	EAR = 0.2667
A = 4.0000	B = 4.0000	C = 15.0333	EAR = 0.2661
A = 4.0000	B = 4.0000	C = 15.0000	EAR = 0.2667
A = 4.1231	B = 4.0000	C = 15.0333	EAR = 0.2702
A = 4.0000	B = 4.0000	C = 15.0000	EAR = 0.2667
A = 4.0000	B = 4.1231	C = 16.0312	EAR = 0.2534
A = 4.0000	B = 5.0000	C = 16.0312	EAR = 0.2807
A = 4.0000	B = 4.0000	C = 16.0312	EAR = 0.2495
A = 4.0000	B = 4.0000	C = 15.0000	EAR = 0.2667
A = 4.0000	B = 4.0000	C = 15.0000	EAR = 0.2667
A = 4.0000	B = 4.0000	C = 15.0000	EAR = 0.2667
A = 4.0000	B = 4.1231	C = 16.0000	EAR = 0.2538
A = 5.0000	B = 4.0000	C = 15.0000	EAR = 0.3000
A = 4.0000	B = 4.0000	C = 15.0333	EAR = 0.2661
A = 4.0000	B = 4.0000	C = 15.0000	EAR = 0.2667
A = 4.0000	B = 4.0000	C = 15.0333	EAR = 0.2661
A = 4.0000	B = 4.0000	C = 16.0000	EAR = 0.2500
A = 4.1231	B = 4.0000	C = 15.0333	EAR = 0.2702
A = 4.0000	B = 4.0000	C = 15.0000	EAR = 0.2667
A = 5.0000	B = 4.0000	C = 16.0312	EAR = 0.2807
A = 5.0000	B = 4.1231	C = 15.0000	EAR = 0.3041
A = 4.0000	B = 4.1231	C = 16.0312	EAR = 0.2534
A = 4.0000	B = 4.0000	C = 16.0000	EAR = 0.2500
A = 4.1231	B = 4.0000	C = 15.0333	EAR = 0.2702
A = 4.0000	B = 4.0000	C = 16.0000	EAR = 0.2500
A = 4.0000	B = 4.0000	C = 15.0333	EAR = 0.2661
A = 4.0000	B = 4.0000	C = 15.0000	EAR = 0.2667
A = 5.0000	B = 4.1231	C = 16.0312	EAR = 0.2845
A = 4.0000	B = 4.0000	C = 15.0000	EAR = 0.2667
A = 4.0000	B = 4.0000	C = 16.0000	EAR = 0.2500
A = 4.0000	B = 4.0000	C = 16.0000	EAR = 0.2500
A = 5.0000	B = 4.0000	C = 15.0333	EAR = 0.2993
A = 4.0000	B = 4.0000	C = 16.0000	EAR = 0.2500
A = 4.0000	B = 4.0000	C = 16.0000	EAR = 0.2500
A = 4.0000	B = 4.0000	C = 15.0000	EAR = 0.2667
A = 4.0000	B = 5.0000	C = 16.0312	EAR = 0.2807
A = 4.0000	B = 4.0000	C = 15.0000	EAR = 0.2667
A = 5.0000	B = 4.1231	C = 16.0312	EAR = 0.2845
A = 4.0000	B = 5.0000	C = 15.0333	EAR = 0.2993
A = 4.0000	B = 4.0000	C = 16.0000	EAR = 0.2500
A = 4.0000	B = 4.1231	C = 15.0000	EAR = 0.2708
A = 4.0000	B = 4.0000	C = 16.0000	EAR = 0.2500
A = 4.0000	B = 5.0000	C = 16.0312	EAR = 0.2807
A = 4.0000	B = 4.0000	C = 16.0000	EAR = 0.2500
A = 4.0000	B = 4.0000	C = 16.0000	EAR = 0.2500
A = 5.0990	B = 4.0000	C = 16.0312	EAR = 0.2838
A = 4.0000	B = 5.0000	C = 15.0000	EAR = 0.3000
A = 4.0000	B = 5.0000	C = 16.0000	EAR = 0.2812
A = 4.0000	B = 5.0000	C = 16.0000	EAR = 0.2812
A = 4.0000	B = 5.0000	C = 16.0000	EAR = 0.2812
A = 4.1231	B = 5.0000	C = 16.0000	EAR = 0.2851
A = 5.0000	B = 5.0000	C = 16.0000	EAR = 0.3125
A = 4.0000	B = 5.0990	C = 15.0333	EAR = 0.3026
A = 5.0000	B = 4.1231	C = 16.0312	EAR = 0.2845
A = 4.0000	B = 4.0000	C = 16.0000	EAR = 0.2500
A = 4.0000	B = 4.0000	C = 16.0000	EAR = 0.2500
A = 4.0000	B = 4.1231	C = 15.0333	EAR = 0.2702
A = 4.0000	B = 4.0000	C = 16.0312	EAR = 0.2495
A = 4.0000	B = 5.0000	C = 16.0312	EAR = 0.2807
A = 4.0000	B = 4.0000	C = 16.0312	EAR = 0.2495
A = 5.0000	B = 4.0000	C = 16.0000	EAR = 0.2812
A = 4.0000	B = 4.0000	C = 16.0312	EAR = 0.2495
A = 4.0000	B = 4.0000	C = 15.0333	EAR = 0.2661
A = 4.0000	B = 4.0000	C = 15.0000	EAR = 0.2667
A = 4.0000	B = 4.0000	C = 15.0000	EAR = 0.2667
A = 5.0000	B = 5.0000	C = 16.0312	EAR = 0.3119
A = 4.0000	B = 4.1231	C = 15.0000	EAR = 0.2708
A = 4.0000	B = 4.0000	C = 16.0000	EAR = 0.2500
A = 4.0000	B = 4.0000	C = 15.0333	EAR = 0.2661
A = 4.0000	B = 4.0000	C = 15.0333	EAR = 0.2661
A = 4.0000	B = 4.0000	C = 15.0333	EAR = 0.2661
A = 4.0000	B = 4.0000	C = 15.0000	EAR = 0.2667
A = 4.0000	B = 4.0000	C = 15.0333	EAR = 0.2661
A = 4.1231	B = 4.0000	C = 15.0000	EAR = 0.2708
A = 4.0000	B = 4.0000	C = 15.0333	EAR = 0.2661
A = 5.0990	B = 4.0000	C = 15.0333	EAR = 0.3026
A = 5.0000	B = 4.0000	C = 16.0000	EAR = 0.2812
A = 4.0000	B = 4.1231	C = 16.0312	EAR = 0.2534
A = 4.0000	B = 5.0000	C = 15.0333	EAR = 0.2993
A = 4.0000	B = 4.0000	C = 15.0000	EAR = 0.2667
A = 4.0000	B = 5.0000	C = 15.0333	EAR = 0.2993
A = 4.1231	B = 4.0000	C = 15.0000	EAR = 0.2708
A = 5.0000	B = 4.0000	C = 15.0000	EAR = 0.3000
A = 5.0000	B = 4.0000	C = 15.0333	EAR = 0.2993
A = 4.0000	B = 4.0000	C = 15.0333	EAR = 0.2661
A = 4.0000	B = 4.1231	C = 16.0000	EAR = 0.2538
A = 4.0000	B = 4.0000	C = 15.0000	EAR = 0.2667
A = 4.0000	B = 4.0000	C = 16.0312	EAR = 0.2495
A = 4.0000	B = 5.0000	C = 16.0312	EAR = 0.2807
A = 4.1231	B = 4.0000	C = 15.0333	EAR = 0.2702
A = 4.0000	B = 4.0000	C = 15.0333	EAR = 0.2661
A = 4.0000	B = 4.0000	C = 16.0312	EAR = 0.2495
A = 4.0000	B = 4.0000	C = 16.0312	EAR = 0.2495
A = 5.0000	B = 5.0990	C = 16.0312	EAR = 0.3150
A = 4.0000	B = 5.0000	C = 16.0312	EAR = 0.2807
A = 4.0000	B = 4.0000	C = 16.0000	EAR = 0.2500
A = 4.0000	B = 4.0000	C = 16.0312	EAR = 0.2495
A = 5.0990	B = 5.0000	C = 15.0333	EAR = 0.3359
A = 5.0000	B = 4.0000	C = 16.0000	EAR = 0.2812
A = 5.0000	B = 4.0000	C = 16.0312	EAR = 0.2807
A = 4.0000	B = 5.0000	C = 15.0333	EAR = 0.2993
A = 4.1231	B = 4.0000	C = 15.0333	EAR = 0.2702
A = 4.0000	B = 4.0000	C = 15.0333	EAR = 0.2661
A = 4.1231	B = 4.0000	C = 15.0000	EAR = 0.2708
A = 4.0000	B = 4.0000	C = 15.0333	EAR = 0.2661
A = 4.0000	B = 4.0000	C = 15.0333	EAR = 0.2661
A = 4.0000	B = 4.0000	C = 16.0312	EAR = 0.2495
A = 4.0000	B = 4.0000	C = 16.0000	EAR = 0.2500
A = 4.0000	B = 4.0000	C = 16.0000	EAR = 0.2500
A = 4.0000	B = 4.1231	C = 16.0312	EAR = 0.2534
A = 4.0000	B = 4.0000	C = 15.0333	EAR = 0.2661
A = 4.0000	B = 4.0000	C = 16.0312	EAR = 0.2495
A = 5.0000	B = 4.0000	C = 16.0000	EAR = 0.2812
A = 5.0000	B = 4.1231	C = 16.0312	EAR = 0.2845
A = 4.0000	B = 4.0000	C = 16.0000	EAR = 0.2500
A = 4.0000	B = 4.0000	C = 16.0312	EAR = 0.2495
A = 4.1231	B = 4.0000	C = 15.0000	EAR = 0.2708
A = 4.0000	B = 4.0000	C = 16.0312	EAR = 0.2495
A = 4.0000	B = 4.0000	C = 16.0000	EAR = 0.2500
A = 4.0000	B = 4.1231	C = 16.0312	EAR = 0.2534
A = 5.0990	B = 4.0000	C = 16.0000	EAR = 0.2843
A = 4.1231	B = 4.0000	C = 15.0333	EAR = 0.2702
A = 4.1231	B = 4.0000	C = 16.0000	EAR = 0.2538
A = 4.0000	B = 4.1231	C = 16.0312	EAR = 0.2534
A = 4.0000	B = 4.0000	C = 16.0000	EAR = 0.2500
A = 4.0000	B = 4.1231	C = 16.0312	EAR = 0.2534
A = 5.0000	B = 4.0000	C = 15.0000	EAR = 0.3000
A = 4.0000	B = 4.1231	C = 16.0312	EAR = 0.2534
A = 4.1231	B = 4.0000	C = 15.0000	EAR = 0.2708
A = 4.0000	B = 4.0000	C = 16.0312	EAR = 0.2495
A = 4.0000	B = 4.0000	C = 15.0333	EAR = 0.2661
A = 4.0000	B = 4.1231	C = 16.0000	EAR = 0.2538
A = 4.0000	B = 4.0000	C = 15.0333	EAR = 0.2661
A = 4.0000	B = 4.0000	C = 16.0312	EAR = 0.2495
A = 4.0000	B = 5.0000	C = 15.0333	EAR = 0.2993
A = 4.0000	B = 4.1231	C = 16.0000	EAR = 0.2538
A = 4.0000	B = 5.0000	C = 15.0333	EAR = 0.2993
A = 4.0000	B = 4.0000	C = 16.0000	EAR = 0.2500
A = 4.0000	B = 4.0000	C = 15.0333	EAR = 0.2661
A = 4.0000	B = 4.0000	C = 16.0000	EAR = 0.2500
A = 4.0000	B = 4.0000	C = 15.0333	EAR = 0.2661
A = 5.0000	B = 4.1231	C = 16.0312	EAR = 0.2845
A = 4.0000	B = 4.0000	C = 16.0312	EAR = 0.2495
A = 4.0000	B = 4.0000	C = 16.0312	EAR = 0.2495
A = 4.1231	B = 4.0000	C = 16.0312	EAR = 0.2534
A = 4.0000	B = 4.0000	C = 16.0312	EAR = 0.2495
A = 4.1231	B = 4.0000	C = 15.0333	EAR = 0.2702
A = 4.0000	B = 4.0000	C = 16.0000	EAR = 0.2500
A = 3.0000	B = 3.0000	C = 14.0357	EAR = 0.2137
A = 3.0000	B = 3.0000	C = 15.0000	EAR = 0.2000
A = 3.0000	B = 2.0000	C = 15.1327	EAR = 0.1652
A = 3.0000	B = 2.0000	C = 15.0000	EAR = 0.1667
A = 2.0000	B = 2.0000	C = 15.0333	EAR = 0.1330
A = 2.0000	B = 3.0000	C = 14.0000	EAR = 0.1786
A = 3.0000	B = 3.0000	C = 16.0000	EAR = 0.1875
A = 3.0000	B = 3.0000	C = 15.0000	EAR = 0.2000
A = 3.0000	B = 3.1623	C = 15.0333	EAR = 0.2050
A = 3.0000	B = 4.0000	C = 16.0000	EAR = 0.2188
A = 3.0000	B = 3.0000	C = 15.0333	EAR = 0.1996
A = 3.0000	B = 3.0000	C = 15.0000	EAR = 0.2000
A = 4.0000	B = 3.0000	C = 16.0000	EAR = 0.2188
A = 4.0000	B = 4.1231	C = 16.0000	EAR = 0.2538
A = 4.1231	B = 4.0000	C = 16.0000	EAR = 0.2538
A = 4.0000	B = 4.0000	C = 16.0000	EAR = 0.2500
A = 4.0000	B = 3.0000	C = 15.0333	EAR = 0.2328
A = 4.0000	B = 4.0000	C = 16.0000	EAR = 0.2500
A = 4.0000	B = 4.0000	C = 15.0333	EAR = 0.2661
A = 4.0000	B = 4.0000	C = 16.0000	EAR = 0.2500
A = 4.0000	B = 4.1231	C = 15.0333	EAR = 0.2702
A = 4.0000	B = 4.0000	C = 15.0000	EAR = 0.2667
A = 4.0000	B = 4.0000	C = 15.0000	EAR = 0.2667
A = 4.0000	B = 4.0000	C = 16.0000	EAR = 0.2500
A = 4.0000	B = 4.0000	C = 15.0000	EAR = 0.2667
A = 4.0000	B = 3.0000	C = 15.0000	EAR = 0.2333
A = 5.0000	B = 4.0000	C = 15.0000	EAR = 0.3000
A = 4.0000	B = 4.0000	C = 15.0000	EAR = 0.2667
A = 4.0000	B = 4.0000	C = 15.0000	EAR = 0.2667
A = 4.0000	B = 4.0000	C = 16.0000	EAR = 0.2500
A = 4.0000	B = 4.0000	C = 15.0000	EAR = 0.2667
A = 4.0000	B = 4.0000	C = 16.0000	EAR = 0.2500
A = 4.0000	B = 4.0000	C = 15.0000	EAR = 0.2667
A = 4.0000	B = 3.0000	C = 15.0000	EAR = 0.2333
A = 5.0000	B = 4.0000	C = 15.0000	EAR = 0.3000
A = 4.0000	B = 4.0000	C = 16.0000	EAR = 0.2500
A = 4.0000	B = 4.0000	C = 15.0000	EAR = 0.2667
A = 4.0000	B = 4.1231	C = 16.0312	EAR = 0.2534
A = 4.0000	B = 4.0000	C = 15.0000	EAR = 0.2667
A = 4.0000	B = 4.0000	C = 16.0312	EAR = 0.2495
A = 5.0000	B = 4.0000	C = 16.0000	EAR = 0.2812
A = 5.0000	B = 5.0000	C = 16.0312	EAR = 0.3119
A = 4.0000	B = 4.0000	C = 15.0333	EAR = 0.2661
A = 4.0000	B = 4.0000	C = 16.0312	EAR = 0.2495
A = 4.0000	B = 4.0000	C = 15.0333	EAR = 0.2661
A = 4.0000	B = 4.0000	C = 15.0000	EAR = 0.2667
A = 4.0000	B = 4.0000	C = 15.0000	EAR = 0.2667
A = 5.0000	B = 4.0000	C = 15.0333	EAR = 0.2993
A = 4.0000	B = 4.0000	C = 15.0000	EAR = 0.2667
A = 4.0000	B = 4.0000	C = 15.0333	EAR = 0.2661
A = 4.0000	B = 5.0000	C = 15.0333	EAR = 0.2993
A = 4.0000	B = 4.0000	C = 15.0000	EAR = 0.2667
A = 4.0000	B = 4.0000	C = 15.0000	EAR = 0.2667
A = 4.1231	B = 4.0000	C = 15.0333	EAR = 0.2702
A = 4.0000	B = 5.0000	C = 15.0333	EAR = 0.2993
A = 5.0000	B = 4.0000	C = 15.0333	EAR = 0.2993
A = 4.0000	B = 5.0000	C = 15.0333	EAR = 0.2993
A = 5.0000	B = 4.0000	C = 16.0312	EAR = 0.2807
A = 4.0000	B = 4.0000	C = 15.0000	EAR = 0.2667
A = 4.1231	B = 4.0000	C = 15.0333	EAR = 0.2702
A = 4.0000	B = 4.0000	C = 15.0000	EAR = 0.2667
A = 4.0000	B = 4.0000	C = 15.0333	EAR = 0.2661
A = 4.0000	B = 5.0000	C = 15.0333	EAR = 0.2993
A = 5.0000	B = 5.0000	C = 16.0312	EAR = 0.3119
A = 5.0000	B = 4.0000	C = 15.0000	EAR = 0.3000
A = 4.0000	B = 4.0000	C = 16.0312	EAR = 0.2495
A = 4.1231	B = 5.0000	C = 16.0312	EAR = 0.2845
A = 4.0000	B = 5.0000	C = 16.0312	EAR = 0.2807
A = 4.0000	B = 5.0000	C = 16.0312	EAR = 0.2807
A = 4.0000	B = 4.0000	C = 16.0000	EAR = 0.2500
A = 4.0000	B = 5.0000	C = 15.0333	EAR = 0.2993
A = 4.1231	B = 4.0000	C = 15.0000	EAR = 0.2708
A = 5.0000	B = 4.0000	C = 16.0000	EAR = 0.2812
A = 5.0000	B = 5.0000	C = 15.0333	EAR = 0.3326
A = 4.0000	B = 4.0000	C = 15.0000	EAR = 0.2667
A = 4.0000	B = 4.0000	C = 16.0312	EAR = 0.2495
A = 4.0000	B = 4.0000	C = 15.0000	EAR = 0.2667
A = 4.0000	B = 4.0000	C = 16.0312	EAR = 0.2495
A = 4.0000	B = 4.1231	C = 15.0000	EAR = 0.2708
A = 4.1231	B = 4.0000	C = 15.0000	EAR = 0.2708
A = 4.0000	B = 5.0000	C = 15.0333	EAR = 0.2993
A = 4.0000	B = 4.0000	C = 16.0000	EAR = 0.2500
A = 4.0000	B = 5.0000	C = 15.0333	EAR = 0.2993
A = 4.0000	B = 4.0000	C = 16.0312	EAR = 0.2495
A = 4.0000	B = 5.0000	C = 15.0333	EAR = 0.2993
A = 4.0000	B = 4.0000	C = 16.0000	EAR = 0.2500
A = 4.0000	B = 4.0000	C = 15.0000	EAR = 0.2667
A = 4.1231	B = 4.0000	C = 15.0000	EAR = 0.2708
A = 4.0000	B = 5.0000	C = 16.0312	EAR = 0.2807
A = 4.0000	B = 4.0000	C = 16.0312	EAR = 0.2495
A = 4.0000	B = 4.0000	C = 15.0333	EAR = 0.2661
A = 4.0000	B = 4.0000	C = 16.0000	EAR = 0.2500
A = 4.0000	B = 5.0000	C = 15.0333	EAR = 0.2993
A = 4.0000	B = 4.0000	C = 15.0000	EAR = 0.2667
A = 4.0000	B = 4.0000	C = 15.0000	EAR = 0.2667
A = 5.0000	B = 5.0000	C = 16.0312	EAR = 0.3119
A = 4.0000	B = 4.0000	C = 15.0333	EAR = 0.2661
A = 4.0000	B = 4.0000	C = 16.0000	EAR = 0.2500
A = 4.0000	B = 4.0000	C = 15.0333	EAR = 0.2661
A = 4.0000	B = 4.1231	C = 16.0312	EAR = 0.2534
A = 4.0000	B = 4.0000	C = 15.0000	EAR = 0.2667
A = 4.0000	B = 4.0000	C = 15.0333	EAR = 0.2661
A = 4.0000	B = 4.0000	C = 15.0333	EAR = 0.2661
A = 5.0000	B = 4.0000	C = 15.0333	EAR = 0.2993
A = 4.0000	B = 4.0000	C = 16.0312	EAR = 0.2495
A = 4.0000	B = 4.0000	C = 16.0000	EAR = 0.2500
A = 4.0000	B = 5.0000	C = 15.0333	EAR = 0.2993
A = 4.0000	B = 4.0000	C = 16.0312	EAR = 0.2495
A = 4.0000	B = 5.0000	C = 16.0312	EAR = 0.2807
A = 4.0000	B = 4.0000	C = 15.0000	EAR = 0.2667
A = 4.0000	B = 4.1231	C = 15.0333	EAR = 0.2702
A = 4.0000	B = 4.0000	C = 16.0000	EAR = 0.2500
A = 4.0000	B = 5.0000	C = 15.0333	EAR = 0.2993
A = 4.0000	B = 4.0000	C = 15.0000	EAR = 0.2667
A = 5.0000	B = 4.0000	C = 15.0000	EAR = 0.3000
A = 4.0000	B = 4.1231	C = 16.0312	EAR = 0.2534
A = 4.0000	B = 5.0000	C = 15.0333	EAR = 0.2993
A = 4.0000	B = 4.0000	C = 16.0000	EAR = 0.2500
A = 4.0000	B = 4.0000	C = 16.0312	EAR = 0.2495
A = 4.0000	B = 4.0000	C = 16.0000	EAR = 0.2500
A = 4.1231	B = 3.0000	C = 16.0000	EAR = 0.2226
A = 4.0000	B = 3.0000	C = 16.0312	EAR = 0.2183
A = 4.0000	B = 4.0000	C = 16.0000	EAR = 0.2500
A = 4.1231	B = 4.0000	C = 16.0312	EAR = 0.2534
A = 4.0000	B = 4.0000	C = 16.0000	EAR = 0.2500
A = 4.0000	B = 4.0000	C = 16.0312	EAR = 0.2495
A = 4.0000	B = 4.0000	C = 16.0000	EAR = 0.2500
A = 4.0000	B = 4.0000	C = 16.0312	EAR = 0.2495
A = 4.0000	B = 4.0000	C = 16.0000	EAR = 0.2500
A = 5.0000	B = 4.0000	C = 16.0312	EAR = 0.2807
A = 5.0000	B = 4.0000	C = 16.0000	EAR = 0.2812
A = 4.0000	B = 4.1231	C = 16.0000	EAR = 0.2538
A = 5.0000	B = 4.0000	C = 16.0312	EAR = 0.2807
A = 4.0000	B = 4.0000	C = 16.0312	EAR = 0.2495
A = 4.1231	B = 4.0000	C = 16.0312	EAR = 0.2534
A = 5.0990	B = 5.0000	C = 17.0294	EAR = 0.2965
A = 4.0000	B = 4.0000	C = 16.0000	EAR = 0.2500
A = 4.1231	B = 4.0000	C = 16.0000	EAR = 0.2538
A = 4.0000	B = 5.0000	C = 16.0312	EAR = 0.2807
A = 4.0000	B = 4.0000	C = 16.0312	EAR = 0.2495
A = 5.0000	B = 4.0000	C = 16.0000	EAR = 0.2812
A = 4.0000	B = 4.1231	C = 16.0312	EAR = 0.2534
A = 5.0000	B = 4.0000	C = 16.0000	EAR = 0.2812
A = 4.0000	B = 4.0000	C = 16.0312	EAR = 0.2495
A = 5.0000	B = 4.0000	C = 16.0000	EAR = 0.2812
A = 4.0000	B = 4.0000	C = 17.0294	EAR = 0.2349
A = 4.0000	B = 4.0000	C = 16.0000	EAR = 0.2500
A = 4.0000	B = 5.0000	C = 17.0000	EAR = 0.2647
A = 5.0990	B = 4.0000	C = 16.0312	EAR = 0.2838
A = 4.0000	B = 4.0000	C = 16.0312	EAR = 0.2495
A = 4.0000	B = 5.0000	C = 17.0294	EAR = 0.2642
A = 5.0000	B = 4.0000	C = 17.0294	EAR = 0.2642
A = 5.0000	B = 4.0000	C = 17.0000	EAR = 0.2647
A = 5.0000	B = 4.0000	C = 17.0294	EAR = 0.2642
A = 5.0990	B = 4.0000	C = 16.0312	EAR = 0.2838
A = 4.1231	B = 4.0000	C = 17.0294	EAR = 0.2385
A = 4.0000	B = 5.0000	C = 16.0312	EAR = 0.2807
A = 4.1231	B = 4.0000	C = 17.0294	EAR = 0.2385
A = 4.0000	B = 4.0000	C = 16.0000	EAR = 0.2500
A = 4.0000	B = 4.0000	C = 17.0294	EAR = 0.2349
A = 4.0000	B = 5.0000	C = 16.0312	EAR = 0.2807
A = 5.0000	B = 4.0000	C = 16.0312	EAR = 0.2807
A = 5.0990	B = 4.0000	C = 16.0000	EAR = 0.2843
A = 4.0000	B = 4.0000	C = 17.0294	EAR = 0.2349
A = 4.0000	B = 5.0000	C = 16.0312	EAR = 0.2807
A = 5.0990	B = 5.0000	C = 17.0294	EAR = 0.2965
A = 5.0000	B = 4.0000	C = 16.0000	EAR = 0.2812
A = 4.0000	B = 4.0000	C = 16.0312	EAR = 0.2495
A = 4.0000	B = 5.0000	C = 16.0312	EAR = 0.2807
A = 4.0000	B = 5.0000	C = 17.0294	EAR = 0.2642
A = 5.0000	B = 4.1231	C = 16.0312	EAR = 0.2845
A = 5.0990	B = 4.0000	C = 16.0000	EAR = 0.2843
A = 4.0000	B = 4.0000	C = 16.0000	EAR = 0.2500
A = 5.0000	B = 5.0000	C = 16.0312	EAR = 0.3119
A = 4.0000	B = 5.0000	C = 16.0312	EAR = 0.2807
A = 4.0000	B = 4.0000	C = 17.0000	EAR = 0.2353
A = 4.0000	B = 4.0000	C = 16.0000	EAR = 0.2500
A = 4.0000	B = 5.0990	C = 16.0312	EAR = 0.2838
A = 4.0000	B = 5.0000	C = 16.0312	EAR = 0.2807
A = 4.1231	B = 4.0000	C = 16.0000	EAR = 0.2538
A = 4.0000	B = 4.0000	C = 15.0000	EAR = 0.2667
A = 4.0000	B = 4.0000	C = 16.0312	EAR = 0.2495
A = 4.1231	B = 4.0000	C = 16.0000	EAR = 0.2538
A = 4.0000	B = 5.0990	C = 16.0312	EAR = 0.2838
A = 4.0000	B = 4.0000	C = 15.0000	EAR = 0.2667
A = 4.0000	B = 5.0000	C = 16.0000	EAR = 0.2812
A = 4.0000	B = 5.0000	C = 16.0000	EAR = 0.2812
A = 4.0000	B = 4.0000	C = 16.0312	EAR = 0.2495
A = 4.0000	B = 4.1231	C = 16.0000	EAR = 0.2538
A = 4.0000	B = 4.0000	C = 16.0000	EAR = 0.2500
A = 4.0000	B = 4.0000	C = 16.0000	EAR = 0.2500
A = 4.1231	B = 4.0000	C = 15.0000	EAR = 0.2708
A = 4.0000	B = 4.1231	C = 16.0000	EAR = 0.2538
A = 4.0000	B = 4.0000	C = 16.0000	EAR = 0.2500
A = 4.0000	B = 4.0000	C = 16.0000	EAR = 0.2500
A = 4.0000	B = 4.0000	C = 16.0000	EAR = 0.2500
A = 4.1231	B = 5.0000	C = 16.0312	EAR = 0.2845
A = 5.0000	B = 4.0000	C = 16.0312	EAR = 0.2807
A = 5.0000	B = 4.1231	C = 16.0000	EAR = 0.2851
A = 4.0000	B = 5.0000	C = 16.0000	EAR = 0.2812
A = 3.0000	B = 4.0000	C = 15.0000	EAR = 0.2333
A = 4.0000	B = 4.0000	C = 16.0000	EAR = 0.2500
A = 2.0000	B = 2.2361	C = 15.0333	EAR = 0.1409
A = 3.0000	B = 2.2361	C = 16.0312	EAR = 0.1633
A = 2.0000	B = 2.0000	C = 16.0312	EAR = 0.1248
A = 3.0000	B = 3.0000	C = 15.0333	EAR = 0.1996
A = 2.0000	B = 2.0000	C = 15.0333	EAR = 0.1330
A = 3.0000	B = 2.0000	C = 15.0333	EAR = 0.1663
A = 3.0000	B = 3.0000	C = 16.0312	EAR = 0.1871
A = 4.0000	B = 3.0000	C = 15.0000	EAR = 0.2333
A = 3.0000	B = 3.0000	C = 15.0333	EAR = 0.1996
A = 3.0000	B = 3.0000	C = 16.0000	EAR = 0.1875
A = 4.0000	B = 3.1623	C = 15.0333	EAR = 0.2382
A = 4.0000	B = 4.0000	C = 16.0000	EAR = 0.2500
A = 4.0000	B = 4.0000	C = 15.0333	EAR = 0.2661
A = 4.0000	B = 4.0000	C = 16.0312	EAR = 0.2495
A = 4.0000	B = 4.0000	C = 15.0000	EAR = 0.2667
A = 4.0000	B = 4.0000	C = 16.0312	EAR = 0.2495
A = 5.0000	B = 4.0000	C = 16.0000	EAR = 0.2812
A = 5.0000	B = 4.0000	C = 16.0312	EAR = 0.2807
A = 4.0000	B = 4.0000	C = 16.0000	EAR = 0.2500
A = 4.0000	B = 4.0000	C = 16.0312	EAR = 0.2495
A = 4.1231	B = 4.0000	C = 16.0000	EAR = 0.2538
A = 4.1231	B = 4.0000	C = 15.0000	EAR = 0.2708
A = 4.0000	B = 5.0000	C = 16.0312	EAR = 0.2807
A = 4.0000	B = 4.0000	C = 16.0312	EAR = 0.2495
A = 4.0000	B = 4.0000	C = 16.0000	EAR = 0.2500
A = 4.0000	B = 4.0000	C = 16.0312	EAR = 0.2495
A = 4.0000	B = 4.0000	C = 16.0000	EAR = 0.2500
A = 5.0000	B = 4.0000	C = 16.0312	EAR = 0.2807
A = 4.0000	B = 4.0000	C = 16.0312	EAR = 0.2495
A = 4.0000	B = 4.0000	C = 16.0312	EAR = 0.2495
A = 4.0000	B = 4.0000	C = 15.0000	EAR = 0.2667
A = 4.0000	B = 4.0000	C = 16.0312	EAR = 0.2495
A = 4.0000	B = 5.0990	C = 15.0000	EAR = 0.3033
A = 5.0000	B = 4.0000	C = 16.0312	EAR = 0.2807
A = 4.0000	B = 4.0000	C = 15.0000	EAR = 0.2667
A = 4.0000	B = 4.0000	C = 16.0000	EAR = 0.2500
A = 4.0000	B = 4.0000	C = 15.0000	EAR = 0.2667
A = 4.0000	B = 4.0000	C = 16.0312	EAR = 0.2495
A = 4.0000	B = 5.0000	C = 15.0000	EAR = 0.3000
A = 5.0000	B = 5.0000	C = 15.0000	EAR = 0.3333
A = 4.0000	B = 5.0990	C = 15.0000	EAR = 0.3033
A = 4.0000	B = 4.0000	C = 15.0000	EAR = 0.2667
A = 4.0000	B = 5.0000	C = 16.0312	EAR = 0.2807
A = 4.0000	B = 4.0000	C = 16.0000	EAR = 0.2500
A = 4.0000	B = 4.1231	C = 15.0000	EAR = 0.2708
A = 5.0990	B = 4.0000	C = 15.0333	EAR = 0.3026
A = 4.0000	B = 5.0000	C = 16.0000	EAR = 0.2812
A = 4.0000	B = 4.0000	C = 16.0000	EAR = 0.2500
A = 4.0000	B = 5.0000	C = 15.0000	EAR = 0.3000
A = 4.0000	B = 4.0000	C = 15.0000	EAR = 0.2667
A = 4.0000	B = 4.0000	C = 16.0000	EAR = 0.2500
A = 4.0000	B = 4.1231	C = 16.0000	EAR = 0.2538
A = 5.0000	B = 4.1231	C = 15.0000	EAR = 0.3041
A = 4.0000	B = 4.0000	C = 16.0000	EAR = 0.2500
A = 5.0000	B = 4.0000	C = 15.0000	EAR = 0.3000
A = 4.1231	B = 4.0000	C = 15.0000	EAR = 0.2708
A = 4.0000	B = 4.0000	C = 15.0333	EAR = 0.2661
A = 4.0000	B = 4.0000	C = 15.0333	EAR = 0.2661
A = 4.0000	B = 4.0000	C = 15.0000	EAR = 0.2667
A = 4.0000	B = 4.0000	C = 15.0000	EAR = 0.2667
A = 5.0000	B = 4.1231	C = 15.0000	EAR = 0.3041
A = 4.0000	B = 4.0000	C = 16.0000	EAR = 0.2500
A = 5.0000	B = 4.0000	C = 15.0000	EAR = 0.3000
A = 4.0000	B = 4.0000	C = 16.0000	EAR = 0.2500
A = 5.0000	B = 4.0000	C = 16.0000	EAR = 0.2812
A = 4.0000	B = 4.0000	C = 16.0000	EAR = 0.2500
A = 4.0000	B = 4.0000	C = 15.0000	EAR = 0.2667
A = 4.0000	B = 4.0000	C = 16.0000	EAR = 0.2500
A = 4.0000	B = 4.0000	C = 15.0333	EAR = 0.2661
A = 4.0000	B = 4.0000	C = 16.0312	EAR = 0.2495
A = 4.0000	B = 4.0000	C = 15.0000	EAR = 0.2667
A = 4.1231	B = 4.0000	C = 16.0000	EAR = 0.2538
A = 4.0000	B = 4.0000	C = 15.0333	EAR = 0.2661
A = 5.0000	B = 4.0000	C = 16.0312	EAR = 0.2807
A = 3.0000	B = 4.0000	C = 15.0000	EAR = 0.2333
A = 4.0000	B = 4.0000	C = 15.0000	EAR = 0.2667
A = 3.0000	B = 4.0000	C = 14.0000	EAR = 0.2500
A = 4.0000	B = 4.0000	C = 15.0000	EAR = 0.2667
A = 4.0000	B = 4.0000	C = 15.0000	EAR = 0.2667
A = 4.0000	B = 4.0000	C = 15.0000	EAR = 0.2667
A = 3.0000	B = 3.0000	C = 15.0000	EAR = 0.2000
A = 3.0000	B = 3.0000	C = 15.0333	EAR = 0.1996
A = 4.0000	B = 4.0000	C = 14.0000	EAR = 0.2857
A = 4.0000	B = 4.0000	C = 15.0333	EAR = 0.2661
A = 4.0000	B = 4.1231	C = 15.0000	EAR = 0.2708
A = 4.0000	B = 4.0000	C = 15.0000	EAR = 0.2667
A = 4.0000	B = 5.0000	C = 14.0000	EAR = 0.3214
A = 4.0000	B = 4.0000	C = 15.0333	EAR = 0.2661
A = 4.0000	B = 3.0000	C = 14.0357	EAR = 0.2494
A = 4.0000	B = 4.0000	C = 15.0333	EAR = 0.2661
A = 4.0000	B = 5.0000	C = 14.0000	EAR = 0.3214
A = 4.0000	B = 4.1231	C = 14.0357	EAR = 0.2894
A = 4.0000	B = 4.0000	C = 13.0384	EAR = 0.3068
A = 4.0000	B = 4.0000	C = 15.0333	EAR = 0.2661
A = 4.0000	B = 4.0000	C = 14.0000	EAR = 0.2857
A = 4.0000	B = 4.0000	C = 15.0000	EAR = 0.2667
A = 4.0000	B = 4.0000	C = 14.0357	EAR = 0.2850
A = 3.0000	B = 4.1231	C = 15.0333	EAR = 0.2369
A = 3.0000	B = 4.0000	C = 14.0000	EAR = 0.2500
A = 4.1231	B = 3.1623	C = 15.0000	EAR = 0.2428
A = 4.0000	B = 4.0000	C = 14.0357	EAR = 0.2850
A = 4.0000	B = 4.1231	C = 15.0333	EAR = 0.2702
A = 4.0000	B = 4.0000	C = 14.0000	EAR = 0.2857
A = 4.1231	B = 3.0000	C = 15.0000	EAR = 0.2374
A = 3.0000	B = 4.0000	C = 14.0000	EAR = 0.2500
A = 4.0000	B = 3.1623	C = 15.0000	EAR = 0.2387
A = 3.0000	B = 4.0000	C = 14.0000	EAR = 0.2500
A = 4.0000	B = 4.0000	C = 14.0357	EAR = 0.2850
A = 4.0000	B = 4.0000	C = 14.0357	EAR = 0.2850
A = 4.0000	B = 4.1231	C = 15.0333	EAR = 0.2702
A = 4.0000	B = 4.0000	C = 14.0000	EAR = 0.2857
A = 3.0000	B = 4.0000	C = 14.0357	EAR = 0.2494
A = 3.0000	B = 4.0000	C = 14.0000	EAR = 0.2500
A = 4.0000	B = 3.1623	C = 15.0000	EAR = 0.2387
A = 4.0000	B = 3.0000	C = 14.0357	EAR = 0.2494
A = 4.1231	B = 4.1231	C = 15.0333	EAR = 0.2743
A = 4.1231	B = 4.1231	C = 14.0000	EAR = 0.2945
A = 4.1231	B = 4.0000	C = 15.0333	EAR = 0.2702
A = 4.0000	B = 4.0000	C = 14.0357	EAR = 0.2850
A = 4.1231	B = 4.0000	C = 15.0333	EAR = 0.2702
A = 4.0000	B = 4.0000	C = 14.0000	EAR = 0.2857
A = 4.1231	B = 4.0000	C = 15.0333	EAR = 0.2702
A = 4.0000	B = 4.0000	C = 14.0357	EAR = 0.2850
A = 4.0000	B = 4.1231	C = 15.0333	EAR = 0.2702
A = 4.0000	B = 4.0000	C = 14.0000	EAR = 0.2857
A = 4.0000	B = 4.1231	C = 15.0000	EAR = 0.2708
A = 4.0000	B = 3.1623	C = 14.0000	EAR = 0.2558
A = 4.1231	B = 4.1231	C = 15.0000	EAR = 0.2749
A = 3.0000	B = 4.0000	C = 14.0000	EAR = 0.2500
A = 4.0000	B = 4.0000	C = 15.0000	EAR = 0.2667
A = 4.0000	B = 4.0000	C = 14.0000	EAR = 0.2857
A = 4.0000	B = 4.0000	C = 15.0333	EAR = 0.2661
A = 3.0000	B = 4.0000	C = 14.0000	EAR = 0.2500
A = 4.0000	B = 3.0000	C = 15.0000	EAR = 0.2333
A = 4.0000	B = 4.0000	C = 14.0000	EAR = 0.2857
A = 4.0000	B = 4.0000	C = 15.0000	EAR = 0.2667
A = 3.0000	B = 4.0000	C = 14.0000	EAR = 0.2500
A = 4.1231	B = 4.0000	C = 15.0333	EAR = 0.2702
A = 3.0000	B = 4.0000	C = 14.0000	EAR = 0.2500
A = 4.0000	B = 4.1231	C = 15.0333	EAR = 0.2702
A = 4.0000	B = 4.0000	C = 14.0000	EAR = 0.2857
A = 4.1231	B = 4.0000	C = 15.0333	EAR = 0.2702
A = 4.0000	B = 4.1231	C = 14.0000	EAR = 0.2901
A = 4.1231	B = 4.1231	C = 15.0333	EAR = 0.2743
A = 4.0000	B = 4.0000	C = 14.0000	EAR = 0.2857
A = 4.0000	B = 4.0000	C = 15.0333	EAR = 0.2661
A = 4.0000	B = 4.0000	C = 14.0000	EAR = 0.2857
A = 4.0000	B = 4.0000	C = 15.0333	EAR = 0.2661
A = 3.0000	B = 3.0000	C = 14.0000	EAR = 0.2143
A = 3.0000	B = 4.1231	C = 15.0333	EAR = 0.2369
A = 4.0000	B = 5.0000	C = 14.0357	EAR = 0.3206
A = 4.0000	B = 5.0000	C = 15.0333	EAR = 0.2993
A = 4.0000	B = 3.0000	C = 14.0357	EAR = 0.2494
A = 4.1231	B = 4.0000	C = 15.0333	EAR = 0.2702
A = 3.0000	B = 4.0000	C = 14.0357	EAR = 0.2494
A = 3.0000	B = 4.0000	C = 15.0333	EAR = 0.2328
A = 3.0000	B = 3.0000	C = 14.0000	EAR = 0.2143
A = 2.2361	B = 2.2361	C = 14.1421	EAR = 0.1581
A = 3.0000	B = 3.0000	C = 12.0000	EAR = 0.2500
A = 3.1623	B = 3.0000	C = 14.0357	EAR = 0.2195
A = 3.0000	B = 2.0000	C = 12.0416	EAR = 0.2076
A = 3.1623	B = 3.0000	C = 14.1421	EAR = 0.2179
A = 3.0000	B = 3.0000	C = 12.0416	EAR = 0.2491
A = 3.1623	B = 3.0000	C = 14.1421	EAR = 0.2179
A = 2.0000	B = 3.0000	C = 12.0416	EAR = 0.2076
A = 2.0000	B = 3.0000	C = 14.1421	EAR = 0.1768
A = 3.0000	B = 3.0000	C = 13.0384	EAR = 0.2301
A = 3.0000	B = 3.1623	C = 14.1421	EAR = 0.2179
A = 3.0000	B = 3.0000	C = 13.0384	EAR = 0.2301
A = 2.2361	B = 3.0000	C = 14.0357	EAR = 0.1865
A = 3.0000	B = 3.0000	C = 13.0384	EAR = 0.2301
A = 3.1623	B = 4.1231	C = 14.0357	EAR = 0.2595
A = 2.0000	B = 3.0000	C = 13.0384	EAR = 0.1917
A = 3.1623	B = 3.0000	C = 14.0357	EAR = 0.2195
A = 2.0000	B = 3.1623	C = 12.1655	EAR = 0.2122
A = 2.2361	B = 2.0000	C = 14.1421	EAR = 0.1498
A = 2.0000	B = 3.0000	C = 13.0384	EAR = 0.1917
A = 2.0000	B = 2.0000	C = 14.1421	EAR = 0.1414
A = 3.0000	B = 3.0000	C = 14.1421	EAR = 0.2121
A = 3.0000	B = 3.0000	C = 14.1421	EAR = 0.2121
A = 3.0000	B = 2.0000	C = 14.0357	EAR = 0.1781
A = 3.0000	B = 3.0000	C = 15.0333	EAR = 0.1996
A = 3.0000	B = 2.0000	C = 14.0357	EAR = 0.1781
A = 3.1623	B = 3.0000	C = 15.0333	EAR = 0.2050
A = 3.0000	B = 2.0000	C = 14.0357	EAR = 0.1781
A = 3.1623	B = 3.1623	C = 15.1327	EAR = 0.2090
A = 3.0000	B = 3.0000	C = 14.0357	EAR = 0.2137
A = 4.1231	B = 3.1623	C = 14.0357	EAR = 0.2595
A = 3.0000	B = 2.0000	C = 13.0384	EAR = 0.1917
A = 3.0000	B = 3.0000	C = 14.0357	EAR = 0.2137
A = 3.0000	B = 3.0000	C = 14.0357	EAR = 0.2137
A = 3.0000	B = 3.0000	C = 14.1421	EAR = 0.2121
A = 3.0000	B = 4.0000	C = 14.0000	EAR = 0.2500
A = 3.0000	B = 4.0000	C = 15.0333	EAR = 0.2328
A = 3.1623	B = 3.0000	C = 13.0384	EAR = 0.2363
A = 3.0000	B = 3.0000	C = 14.1421	EAR = 0.2121
A = 3.0000	B = 4.0000	C = 13.0384	EAR = 0.2684
A = 3.0000	B = 3.0000	C = 14.1421	EAR = 0.2121
A = 3.0000	B = 4.0000	C = 13.0384	EAR = 0.2684
A = 4.0000	B = 3.1623	C = 14.0357	EAR = 0.2551
A = 3.0000	B = 3.0000	C = 13.0384	EAR = 0.2301
A = 4.1231	B = 3.1623	C = 14.0357	EAR = 0.2595
A = 3.1623	B = 4.0000	C = 13.0000	EAR = 0.2755
A = 3.1623	B = 4.1231	C = 14.0357	EAR = 0.2595
A = 4.0000	B = 3.0000	C = 13.0384	EAR = 0.2684
A = 4.0000	B = 4.1231	C = 14.0357	EAR = 0.2894
A = 4.0000	B = 3.0000	C = 14.0357	EAR = 0.2494
A = 4.1231	B = 4.1231	C = 14.0357	EAR = 0.2938
A = 4.0000	B = 3.0000	C = 13.0384	EAR = 0.2684
A = 4.0000	B = 4.0000	C = 15.0333	EAR = 0.2661
A = 3.0000	B = 4.1231	C = 14.0357	EAR = 0.2538
A = 4.1231	B = 3.1623	C = 15.0333	EAR = 0.2423
A = 3.0000	B = 3.0000	C = 14.0357	EAR = 0.2137
A = 4.0000	B = 4.0000	C = 15.0333	EAR = 0.2661
A = 4.0000	B = 3.0000	C = 14.0357	EAR = 0.2494
A = 4.0000	B = 4.1231	C = 15.0333	EAR = 0.2702
A = 4.1231	B = 3.0000	C = 13.0384	EAR = 0.2732
A = 4.0000	B = 4.0000	C = 15.0333	EAR = 0.2661
A = 4.0000	B = 3.0000	C = 13.0384	EAR = 0.2684
A = 4.0000	B = 4.0000	C = 15.0333	EAR = 0.2661
A = 4.0000	B = 3.0000	C = 14.0357	EAR = 0.2494
A = 4.0000	B = 4.0000	C = 15.0333	EAR = 0.2661
A = 3.0000	B = 4.0000	C = 13.0384	EAR = 0.2684
A = 4.0000	B = 4.0000	C = 15.0333	EAR = 0.2661
A = 4.0000	B = 3.0000	C = 14.0357	EAR = 0.2494
A = 4.0000	B = 4.0000	C = 15.0333	EAR = 0.2661
A = 3.0000	B = 3.0000	C = 13.0384	EAR = 0.2301
A = 4.1231	B = 3.1623	C = 14.0357	EAR = 0.2595
A = 4.0000	B = 3.0000	C = 14.0357	EAR = 0.2494
A = 4.1231	B = 4.0000	C = 15.0333	EAR = 0.2702
A = 3.0000	B = 3.0000	C = 14.0357	EAR = 0.2137
A = 4.1231	B = 4.1231	C = 15.0333	EAR = 0.2743
A = 4.0000	B = 3.0000	C = 14.0357	EAR = 0.2494
A = 4.1231	B = 4.1231	C = 15.0333	EAR = 0.2743
A = 3.0000	B = 3.0000	C = 14.0357	EAR = 0.2137
A = 4.1231	B = 3.0000	C = 15.0333	EAR = 0.2369
A = 3.0000	B = 4.0000	C = 14.0357	EAR = 0.2494
A = 4.1231	B = 3.0000	C = 15.0333	EAR = 0.2369
A = 3.0000	B = 4.0000	C = 14.0357	EAR = 0.2494
A = 4.0000	B = 3.0000	C = 15.0333	EAR = 0.2328
A = 3.0000	B = 4.1231	C = 14.0357	EAR = 0.2538
A = 4.1231	B = 3.0000	C = 15.0333	EAR = 0.2369
A = 3.0000	B = 4.0000	C = 14.0000	EAR = 0.2500
A = 4.0000	B = 3.0000	C = 15.0333	EAR = 0.2328
A = 3.0000	B = 4.0000	C = 14.0357	EAR = 0.2494
A = 4.1231	B = 3.1623	C = 15.0333	EAR = 0.2423
A = 3.0000	B = 4.0000	C = 14.0357	EAR = 0.2494
A = 4.1231	B = 3.1623	C = 15.0333	EAR = 0.2423
A = 3.0000	B = 4.0000	C = 14.0357	EAR = 0.2494
A = 4.1231	B = 3.1623	C = 15.1327	EAR = 0.2407
A = 3.0000	B = 4.0000	C = 14.0357	EAR = 0.2494
A = 4.0000	B = 3.0000	C = 15.1327	EAR = 0.2313
A = 3.0000	B = 4.1231	C = 14.0000	EAR = 0.2544
A = 4.0000	B = 3.0000	C = 15.1327	EAR = 0.2313
A = 3.0000	B = 4.0000	C = 14.0357	EAR = 0.2494
A = 4.0000	B = 3.0000	C = 15.0333	EAR = 0.2328
A = 3.0000	B = 3.0000	C = 14.0357	EAR = 0.2137
A = 4.0000	B = 4.0000	C = 15.0333	EAR = 0.2661
A = 3.0000	B = 3.0000	C = 14.0357	EAR = 0.2137
A = 4.0000	B = 4.0000	C = 15.0333	EAR = 0.2661
A = 3.0000	B = 4.0000	C = 14.0357	EAR = 0.2494
A = 4.0000	B = 3.0000	C = 15.0333	EAR = 0.2328
A = 4.0000	B = 4.0000	C = 14.0000	EAR = 0.2857
A = 4.0000	B = 4.0000	C = 15.0000	EAR = 0.2667
A = 3.0000	B = 3.0000	C = 14.0000	EAR = 0.2143
A = 4.0000	B = 3.0000	C = 15.1327	EAR = 0.2313
A = 3.0000	B = 4.0000	C = 14.0357	EAR = 0.2494
A = 4.1231	B = 3.0000	C = 15.0333	EAR = 0.2369
A = 3.0000	B = 3.0000	C = 14.0357	EAR = 0.2137
A = 3.0000	B = 4.0000	C = 15.0333	EAR = 0.2328
A = 3.0000	B = 3.0000	C = 14.0357	EAR = 0.2137
A = 3.1623	B = 4.0000	C = 15.0333	EAR = 0.2382
A = 3.0000	B = 3.0000	C = 14.0357	EAR = 0.2137
A = 3.0000	B = 4.0000	C = 15.0333	EAR = 0.2328
A = 3.0000	B = 4.0000	C = 14.0357	EAR = 0.2494
A = 4.0000	B = 4.1231	C = 15.0333	EAR = 0.2702
A = 4.0000	B = 4.0000	C = 14.0000	EAR = 0.2857
A = 4.0000	B = 3.0000	C = 15.0333	EAR = 0.2328
A = 3.0000	B = 4.0000	C = 14.0357	EAR = 0.2494
A = 4.0000	B = 4.0000	C = 15.0333	EAR = 0.2661
A = 3.0000	B = 4.0000	C = 14.0357	EAR = 0.2494
A = 3.0000	B = 4.0000	C = 15.0333	EAR = 0.2328
A = 3.0000	B = 4.0000	C = 13.0384	EAR = 0.2684
A = 4.0000	B = 4.1231	C = 15.0333	EAR = 0.2702
A = 3.0000	B = 4.0000	C = 15.0333	EAR = 0.2328
A = 3.0000	B = 4.0000	C = 15.0333	EAR = 0.2328
A = 3.0000	B = 4.0000	C = 13.0384	EAR = 0.2684
A = 4.0000	B = 4.0000	C = 15.0333	EAR = 0.2661
A = 3.1623	B = 4.0000	C = 13.0384	EAR = 0.2747
A = 4.0000	B = 4.1231	C = 14.0357	EAR = 0.2894
A = 3.1623	B = 4.0000	C = 14.0357	EAR = 0.2551
A = 4.0000	B = 4.0000	C = 15.0333	EAR = 0.2661
A = 3.0000	B = 4.0000	C = 13.0384	EAR = 0.2684
A = 4.0000	B = 4.0000	C = 15.0333	EAR = 0.2661
A = 3.0000	B = 4.0000	C = 14.0000	EAR = 0.2500
A = 4.0000	B = 3.0000	C = 15.0333	EAR = 0.2328
A = 3.0000	B = 4.0000	C = 14.0357	EAR = 0.2494
A = 4.0000	B = 4.0000	C = 15.0333	EAR = 0.2661
A = 3.1623	B = 4.0000	C = 13.0384	EAR = 0.2747
A = 3.0000	B = 4.0000	C = 15.0333	EAR = 0.2328
A = 3.0000	B = 4.0000	C = 14.0357	EAR = 0.2494
A = 4.0000	B = 4.1231	C = 15.0333	EAR = 0.2702
A = 4.0000	B = 4.0000	C = 13.0000	EAR = 0.3077
A = 4.0000	B = 3.0000	C = 14.0357	EAR = 0.2494
A = 3.0000	B = 4.0000	C = 14.0357	EAR = 0.2494
A = 4.0000	B = 3.0000	C = 15.0333	EAR = 0.2328
A = 3.0000	B = 4.1231	C = 15.0000	EAR = 0.2374
A = 4.0000	B = 4.1231	C = 15.0333	EAR = 0.2702
A = 3.1623	B = 4.0000	C = 15.0333	EAR = 0.2382
A = 4.0000	B = 4.0000	C = 15.0333	EAR = 0.2661
A = 3.0000	B = 4.0000	C = 13.0384	EAR = 0.2684
A = 3.0000	B = 4.1231	C = 14.0357	EAR = 0.2538
A = 3.0000	B = 4.0000	C = 14.0357	EAR = 0.2494
A = 3.0000	B = 4.0000	C = 15.0333	EAR = 0.2328
A = 3.0000	B = 4.0000	C = 13.0000	EAR = 0.2692
A = 4.0000	B = 4.1231	C = 14.0357	EAR = 0.2894
A = 3.1623	B = 4.0000	C = 13.0000	EAR = 0.2755
A = 3.0000	B = 4.0000	C = 14.0357	EAR = 0.2494
A = 3.0000	B = 4.0000	C = 13.0000	EAR = 0.2692
A = 3.0000	B = 4.0000	C = 15.0333	EAR = 0.2328
A = 3.0000	B = 4.0000	C = 14.0357	EAR = 0.2494
A = 3.0000	B = 4.0000	C = 15.0333	EAR = 0.2328
A = 3.1623	B = 3.0000	C = 14.0357	EAR = 0.2195
A = 3.0000	B = 4.0000	C = 15.0333	EAR = 0.2328
A = 3.0000	B = 4.0000	C = 14.0357	EAR = 0.2494
A = 4.0000	B = 4.0000	C = 15.0333	EAR = 0.2661
A = 3.1623	B = 3.0000	C = 13.0384	EAR = 0.2363
A = 3.0000	B = 4.0000	C = 14.0357	EAR = 0.2494
A = 3.0000	B = 4.0000	C = 13.0384	EAR = 0.2684
A = 3.0000	B = 4.0000	C = 15.0333	EAR = 0.2328
A = 4.0000	B = 3.0000	C = 13.0384	EAR = 0.2684
A = 3.0000	B = 3.0000	C = 14.0357	EAR = 0.2137
A = 3.0000	B = 3.0000	C = 13.0384	EAR = 0.2301
A = 3.0000	B = 3.0000	C = 14.0357	EAR = 0.2137
A = 3.1623	B = 4.0000	C = 13.0000	EAR = 0.2755
A = 3.1623	B = 3.1623	C = 14.0357	EAR = 0.2253
A = 3.0000	B = 3.0000	C = 13.0384	EAR = 0.2301
A = 3.1623	B = 4.1231	C = 14.0357	EAR = 0.2595
A = 4.0000	B = 3.0000	C = 13.0000	EAR = 0.2692
A = 4.0000	B = 4.0000	C = 14.0357	EAR = 0.2850
A = 4.0000	B = 4.1231	C = 14.0000	EAR = 0.2901
A = 4.0000	B = 4.0000	C = 15.0333	EAR = 0.2661
A = 4.0000	B = 4.0000	C = 14.0000	EAR = 0.2857
A = 4.0000	B = 4.0000	C = 14.0357	EAR = 0.2850
A = 5.0000	B = 4.0000	C = 14.0000	EAR = 0.3214
A = 4.0000	B = 5.0000	C = 14.0357	EAR = 0.3206
A = 4.0000	B = 4.0000	C = 14.0357	EAR = 0.2850
A = 5.0000	B = 4.0000	C = 15.0000	EAR = 0.3000
A = 5.0000	B = 5.0000	C = 14.0357	EAR = 0.3562
A = 5.0000	B = 4.0000	C = 15.0000	EAR = 0.3000
A = 5.0000	B = 5.0000	C = 14.0357	EAR = 0.3562
A = 5.0000	B = 4.0000	C = 15.0000	EAR = 0.3000
A = 5.0000	B = 5.0000	C = 14.0357	EAR = 0.3562
A = 5.0000	B = 4.0000	C = 15.0000	EAR = 0.3000
A = 5.0000	B = 5.0000	C = 14.0000	EAR = 0.3571
A = 5.0000	B = 4.0000	C = 15.0000	EAR = 0.3000
A = 5.0000	B = 5.0000	C = 14.0000	EAR = 0.3571
A = 5.0000	B = 5.0000	C = 15.0000	EAR = 0.3333
A = 5.0000	B = 5.0000	C = 14.0000	EAR = 0.3571
A = 5.0990	B = 5.0000	C = 15.0000	EAR = 0.3366
A = 5.0000	B = 5.0000	C = 14.0357	EAR = 0.3562
A = 5.0000	B = 5.0000	C = 14.0000	EAR = 0.3571
A = 5.0000	B = 5.0000	C = 14.0000	EAR = 0.3571
A = 5.0000	B = 5.0000	C = 15.0000	EAR = 0.3333
A = 5.0000	B = 5.0000	C = 14.0000	EAR = 0.3571
A = 5.0000	B = 5.0000	C = 15.0000	EAR = 0.3333
A = 5.0000	B = 5.0000	C = 14.0357	EAR = 0.3562
A = 6.0828	B = 5.0000	C = 15.0000	EAR = 0.3694
A = 5.0000	B = 5.0000	C = 14.0357	EAR = 0.3562
A = 5.0000	B = 5.0000	C = 15.0000	EAR = 0.3333
A = 5.0000	B = 5.0000	C = 14.0000	EAR = 0.3571
A = 5.0000	B = 5.0000	C = 15.0000	EAR = 0.3333
A = 5.0000	B = 5.0000	C = 14.0000	EAR = 0.3571
A = 5.0000	B = 6.0000	C = 15.0000	EAR = 0.3667
A = 5.0000	B = 5.0000	C = 14.0000	EAR = 0.3571
A = 5.0000	B = 5.0000	C = 15.0000	EAR = 0.3333
A = 5.0000	B = 5.0000	C = 14.0000	EAR = 0.3571
A = 5.0990	B = 4.0000	C = 15.0000	EAR = 0.3033
A = 5.0000	B = 5.0000	C = 14.0000	EAR = 0.3571
A = 5.0000	B = 6.0000	C = 15.0000	EAR = 0.3667
A = 5.0000	B = 5.0000	C = 14.0000	EAR = 0.3571
A = 5.0000	B = 5.0000	C = 15.0000	EAR = 0.3333
A = 5.0000	B = 5.0000	C = 14.0000	EAR = 0.3571
A = 5.0000	B = 5.0000	C = 15.0000	EAR = 0.3333
A = 5.0000	B = 5.0000	C = 14.0000	EAR = 0.3571
A = 6.0000	B = 5.0000	C = 15.0000	EAR = 0.3667
A = 4.0000	B = 5.0000	C = 14.0357	EAR = 0.3206
A = 6.0828	B = 5.0000	C = 15.0000	EAR = 0.3694
A = 4.0000	B = 5.0000	C = 14.0357	EAR = 0.3206
A = 5.0000	B = 5.0000	C = 15.0000	EAR = 0.3333
A = 4.0000	B = 5.0000	C = 14.0357	EAR = 0.3206
A = 4.0000	B = 5.0000	C = 15.0000	EAR = 0.3000
A = 5.0000	B = 5.0000	C = 14.0357	EAR = 0.3562
A = 5.0000	B = 4.0000	C = 15.0000	EAR = 0.3000
A = 5.0000	B = 5.0000	C = 14.0357	EAR = 0.3562
A = 5.0000	B = 5.0000	C = 15.0000	EAR = 0.3333
A = 5.0000	B = 5.0000	C = 14.0357	EAR = 0.3562
A = 5.0000	B = 5.0000	C = 15.0000	EAR = 0.3333
A = 5.0000	B = 5.0000	C = 14.0357	EAR = 0.3562
A = 6.0000	B = 5.0000	C = 15.0000	EAR = 0.3667
A = 5.0000	B = 5.0000	C = 14.0000	EAR = 0.3571
A = 5.0000	B = 5.0000	C = 15.0000	EAR = 0.3333
A = 4.0000	B = 5.0000	C = 14.0357	EAR = 0.3206
A = 5.0000	B = 5.0000	C = 15.0000	EAR = 0.3333
A = 5.0000	B = 5.0000	C = 14.0000	EAR = 0.3571
A = 6.0000	B = 5.0000	C = 15.0000	EAR = 0.3667
A = 5.0000	B = 5.0000	C = 14.0000	EAR = 0.3571
A = 5.0000	B = 5.0000	C = 15.0000	EAR = 0.3333
A = 5.0000	B = 5.0000	C = 14.0357	EAR = 0.3562
A = 6.0000	B = 5.0000	C = 15.0000	EAR = 0.3667
A = 5.0000	B = 5.0990	C = 14.0000	EAR = 0.3607
A = 5.0000	B = 5.0000	C = 15.0000	EAR = 0.3333
A = 5.0000	B = 5.0000	C = 14.0357	EAR = 0.3562
A = 6.0000	B = 5.0000	C = 15.0000	EAR = 0.3667
A = 4.0000	B = 5.0000	C = 14.0000	EAR = 0.3214
A = 5.0000	B = 5.0000	C = 15.0000	EAR = 0.3333
A = 4.0000	B = 5.0000	C = 14.0357	EAR = 0.3206
A = 5.0000	B = 5.0000	C = 15.0000	EAR = 0.3333
A = 5.0000	B = 5.0000	C = 14.0357	EAR = 0.3562
A = 6.0000	B = 5.0000	C = 15.0000	EAR = 0.3667
A = 5.0000	B = 5.0000	C = 14.0357	EAR = 0.3562
A = 5.0000	B = 5.0000	C = 15.0000	EAR = 0.3333
A = 5.0000	B = 5.0000	C = 14.0000	EAR = 0.3571
A = 6.0000	B = 5.0000	C = 15.0000	EAR = 0.3667
A = 5.0000	B = 5.0000	C = 14.0000	EAR = 0.3571
A = 5.0000	B = 5.0000	C = 15.0000	EAR = 0.3333
A = 5.0000	B = 5.0000	C = 14.0357	EAR = 0.3562
A = 5.0000	B = 5.0000	C = 15.0000	EAR = 0.3333
A = 5.0000	B = 5.0000	C = 14.0357	EAR = 0.3562
A = 6.0000	B = 5.0000	C = 15.0000	EAR = 0.3667
A = 5.0000	B = 5.0000	C = 14.0357	EAR = 0.3562
A = 5.0000	B = 5.0000	C = 15.0000	EAR = 0.3333
A = 5.0000	B = 5.0000	C = 14.0357	EAR = 0.3562
A = 5.0000	B = 5.0000	C = 15.0000	EAR = 0.3333
A = 5.0000	B = 5.0000	C = 14.0000	EAR = 0.3571
A = 5.0000	B = 5.0000	C = 15.0000	EAR = 0.3333
A = 5.0000	B = 5.0000	C = 14.0000	EAR = 0.3571
A = 5.0000	B = 5.0000	C = 15.0000	EAR = 0.3333
A = 5.0000	B = 5.0000	C = 14.0000	EAR = 0.3571
A = 6.0000	B = 5.0000	C = 15.0000	EAR = 0.3667
A = 5.0000	B = 5.0000	C = 14.0000	EAR = 0.3571
A = 6.0000	B = 5.0000	C = 15.0000	EAR = 0.3667
A = 5.0000	B = 5.0000	C = 14.0000	EAR = 0.3571
A = 6.0000	B = 5.0000	C = 16.0000	EAR = 0.3438
A = 5.0000	B = 5.0000	C = 14.0357	EAR = 0.3562
A = 6.0000	B = 5.0000	C = 15.0000	EAR = 0.3667
A = 5.0000	B = 5.0000	C = 14.0000	EAR = 0.3571
A = 5.0000	B = 5.0000	C = 16.0000	EAR = 0.3125
A = 5.0000	B = 5.0000	C = 14.0357	EAR = 0.3562
A = 5.0000	B = 5.0000	C = 15.0000	EAR = 0.3333
A = 5.0000	B = 5.0000	C = 14.0000	EAR = 0.3571
A = 6.0000	B = 5.0000	C = 15.0000	EAR = 0.3667
A = 5.0000	B = 5.0000	C = 14.0357	EAR = 0.3562
A = 5.0000	B = 5.0000	C = 15.0000	EAR = 0.3333
A = 5.0000	B = 5.0000	C = 14.0000	EAR = 0.3571
A = 5.0000	B = 6.0000	C = 15.0000	EAR = 0.3667
A = 5.0000	B = 5.0000	C = 14.0357	EAR = 0.3562
A = 6.0000	B = 5.0000	C = 15.0000	EAR = 0.3667
A = 5.0000	B = 5.0000	C = 14.0000	EAR = 0.3571
A = 6.0000	B = 5.0000	C = 15.0000	EAR = 0.3667
A = 5.0000	B = 5.0000	C = 14.0000	EAR = 0.3571
A = 5.0000	B = 6.0828	C = 16.0000	EAR = 0.3463
A = 5.0000	B = 5.0000	C = 14.0000	EAR = 0.3571
A = 5.0000	B = 5.0000	C = 16.0000	EAR = 0.3125
A = 5.0000	B = 5.0000	C = 14.0000	EAR = 0.3571
A = 5.0000	B = 5.0000	C = 16.0000	EAR = 0.3125
A = 5.0000	B = 5.0990	C = 14.0000	EAR = 0.3607
A = 6.0000	B = 5.0000	C = 16.0000	EAR = 0.3438
A = 5.0000	B = 5.0000	C = 14.0000	EAR = 0.3571
A = 6.0000	B = 5.0000	C = 15.0000	EAR = 0.3667
A = 5.0000	B = 5.0000	C = 14.0000	EAR = 0.3571
A = 5.0000	B = 6.0000	C = 16.0000	EAR = 0.3438
A = 5.0000	B = 5.0000	C = 14.0000	EAR = 0.3571
A = 5.0000	B = 4.0000	C = 16.0000	EAR = 0.2812
A = 4.0000	B = 4.0000	C = 14.0000	EAR = 0.2857
A = 4.0000	B = 3.0000	C = 14.0357	EAR = 0.2494
A = 3.0000	B = 2.0000	C = 14.0000	EAR = 0.1786
A = 3.0000	B = 3.1623	C = 14.0357	EAR = 0.2195
A = 3.0000	B = 3.0000	C = 14.0357	EAR = 0.2137
A = 2.0000	B = 3.1623	C = 14.0357	EAR = 0.1839
A = 3.0000	B = 3.0000	C = 14.0357	EAR = 0.2137
A = 3.1623	B = 3.1623	C = 14.0357	EAR = 0.2253
A = 2.0000	B = 3.0000	C = 14.0357	EAR = 0.1781
A = 3.0000	B = 3.1623	C = 14.1421	EAR = 0.2179
A = 3.0000	B = 4.0000	C = 14.0357	EAR = 0.2494
A = 3.0000	B = 3.0000	C = 15.0333	EAR = 0.1996
A = 3.0000	B = 3.0000	C = 13.0384	EAR = 0.2301
A = 3.0000	B = 4.0000	C = 15.0333	EAR = 0.2328
A = 4.0000	B = 4.0000	C = 14.0000	EAR = 0.2857
A = 3.0000	B = 4.0000	C = 15.0333	EAR = 0.2328
A = 4.0000	B = 3.0000	C = 14.0000	EAR = 0.2500
A = 4.1231	B = 4.1231	C = 14.0357	EAR = 0.2938
A = 4.0000	B = 4.0000	C = 14.0000	EAR = 0.2857
A = 4.1231	B = 4.0000	C = 14.0357	EAR = 0.2894
A = 4.0000	B = 4.0000	C = 14.0000	EAR = 0.2857
A = 4.0000	B = 5.0000	C = 14.0357	EAR = 0.3206
A = 4.0000	B = 4.0000	C = 14.0357	EAR = 0.2850
A = 4.0000	B = 4.0000	C = 15.0333	EAR = 0.2661
A = 4.0000	B = 5.0000	C = 14.0357	EAR = 0.3206
A = 5.0000	B = 4.0000	C = 15.0000	EAR = 0.3000
A = 5.0000	B = 5.0000	C = 14.0357	EAR = 0.3562
A = 5.0000	B = 4.0000	C = 16.0000	EAR = 0.2812
A = 5.0000	B = 5.0000	C = 14.0357	EAR = 0.3562
A = 5.0000	B = 4.0000	C = 15.0333	EAR = 0.2993
A = 5.0000	B = 4.0000	C = 14.0357	EAR = 0.3206
A = 5.0000	B = 4.0000	C = 15.0000	EAR = 0.3000
A = 5.0000	B = 4.0000	C = 14.0000	EAR = 0.3214
A = 5.0000	B = 4.0000	C = 15.0000	EAR = 0.3000
A = 5.0000	B = 5.0000	C = 14.0357	EAR = 0.3562
A = 5.0000	B = 4.0000	C = 15.0000	EAR = 0.3000
A = 5.0000	B = 5.0000	C = 14.0357	EAR = 0.3562
A = 4.0000	B = 4.0000	C = 15.0000	EAR = 0.2667
A = 5.0000	B = 4.0000	C = 14.0357	EAR = 0.3206
A = 5.0000	B = 4.0000	C = 15.0000	EAR = 0.3000
A = 5.0000	B = 4.0000	C = 14.0357	EAR = 0.3206
A = 5.0000	B = 4.0000	C = 15.0000	EAR = 0.3000
A = 5.0000	B = 5.0000	C = 14.0357	EAR = 0.3562
A = 5.0000	B = 5.0000	C = 15.0000	EAR = 0.3333
A = 5.0000	B = 5.0000	C = 14.0000	EAR = 0.3571
A = 5.0000	B = 4.0000	C = 15.0000	EAR = 0.3000
A = 5.0000	B = 5.0000	C = 14.0357	EAR = 0.3562
A = 5.0000	B = 5.0000	C = 16.0000	EAR = 0.3125
A = 5.0000	B = 5.0000	C = 14.0357	EAR = 0.3562
A = 5.0000	B = 5.0000	C = 16.0000	EAR = 0.3125
A = 5.0000	B = 5.0000	C = 14.0357	EAR = 0.3562
A = 5.0990	B = 5.0000	C = 15.0000	EAR = 0.3366
A = 5.0000	B = 5.0000	C = 14.0000	EAR = 0.3571
A = 5.0000	B = 5.0000	C = 15.0000	EAR = 0.3333
A = 5.0000	B = 4.0000	C = 14.0000	EAR = 0.3214
A = 5.0000	B = 4.0000	C = 15.0000	EAR = 0.3000
A = 5.0000	B = 5.0000	C = 14.0000	EAR = 0.3571
A = 5.0000	B = 5.0000	C = 15.0000	EAR = 0.3333
A = 5.0000	B = 5.0000	C = 14.0357	EAR = 0.3562
A = 5.0000	B = 5.0000	C = 16.0000	EAR = 0.3125
A = 5.0000	B = 5.0000	C = 14.0357	EAR = 0.3562
A = 5.0000	B = 5.0000	C = 16.0000	EAR = 0.3125
A = 4.0000	B = 5.0000	C = 14.0357	EAR = 0.3206
A = 4.0000	B = 5.0000	C = 15.0000	EAR = 0.3000
A = 5.0000	B = 5.0000	C = 14.0357	EAR = 0.3562
A = 5.0000	B = 5.0990	C = 16.0000	EAR = 0.3156
A = 5.0000	B = 5.0000	C = 14.0000	EAR = 0.3571
A = 6.0000	B = 5.0000	C = 16.0000	EAR = 0.3438
A = 5.0000	B = 5.0000	C = 14.0357	EAR = 0.3562
A = 6.0000	B = 5.0000	C = 15.0000	EAR = 0.3667
A = 5.0000	B = 5.0000	C = 14.0000	EAR = 0.3571
A = 5.0000	B = 5.0000	C = 15.0000	EAR = 0.3333
A = 4.0000	B = 5.0000	C = 14.0357	EAR = 0.3206
A = 5.0000	B = 5.0000	C = 16.0000	EAR = 0.3125
A = 4.0000	B = 5.0000	C = 14.0357	EAR = 0.3206
A = 5.0000	B = 5.0000	C = 16.0000	EAR = 0.3125
A = 5.0000	B = 5.0000	C = 14.0357	EAR = 0.3562
A = 5.0000	B = 5.0000	C = 16.0000	EAR = 0.3125
A = 5.0000	B = 5.0000	C = 14.0357	EAR = 0.3562
A = 4.0000	B = 5.0000	C = 15.0000	EAR = 0.3000
A = 5.0000	B = 5.0000	C = 14.0000	EAR = 0.3571
A = 5.0000	B = 5.0000	C = 16.0000	EAR = 0.3125
A = 5.0000	B = 5.0000	C = 14.0000	EAR = 0.3571
A = 5.0000	B = 5.0990	C = 15.0000	EAR = 0.3366
A = 5.0000	B = 5.0000	C = 14.0000	EAR = 0.3571
A = 4.0000	B = 5.0000	C = 15.0000	EAR = 0.3000
A = 5.0000	B = 5.0000	C = 14.0000	EAR = 0.3571
A = 5.0000	B = 5.0990	C = 16.0000	EAR = 0.3156
A = 5.0000	B = 5.0000	C = 14.0357	EAR = 0.3562
A = 5.0000	B = 5.0000	C = 16.0000	EAR = 0.3125
A = 5.0000	B = 5.0000	C = 14.0357	EAR = 0.3562
A = 5.0000	B = 5.0000	C = 15.0000	EAR = 0.3333
A = 5.0000	B = 5.0000	C = 14.0000	EAR = 0.3571
A = 5.0000	B = 5.0990	C = 16.0000	EAR = 0.3156
A = 5.0000	B = 5.0000	C = 14.0357	EAR = 0.3562
A = 5.0000	B = 5.0000	C = 16.0000	EAR = 0.3125
A = 5.0000	B = 5.0000	C = 14.0000	EAR = 0.3571
A = 5.0000	B = 5.0990	C = 16.0000	EAR = 0.3156
A = 5.0000	B = 5.0000	C = 14.0357	EAR = 0.3562
A = 5.0000	B = 5.0000	C = 15.0000	EAR = 0.3333
A = 5.0000	B = 5.0000	C = 14.0000	EAR = 0.3571
A = 5.0000	B = 5.0000	C = 16.0000	EAR = 0.3125
A = 5.0000	B = 5.0000	C = 14.0000	EAR = 0.3571
A = 6.0000	B = 5.0000	C = 16.0000	EAR = 0.3438
A = 5.0000	B = 5.0000	C = 14.0357	EAR = 0.3562
A = 5.0000	B = 5.0000	C = 16.0000	EAR = 0.3125
A = 5.0000	B = 5.0000	C = 14.0357	EAR = 0.3562
A = 5.0000	B = 5.0990	C = 15.0000	EAR = 0.3366
A = 5.0000	B = 5.0000	C = 14.0357	EAR = 0.3562
A = 5.0000	B = 5.0000	C = 16.0000	EAR = 0.3125
A = 5.0000	B = 5.0000	C = 14.0000	EAR = 0.3571
A = 5.0000	B = 5.0000	C = 15.0000	EAR = 0.3333
A = 5.0000	B = 5.0000	C = 14.0000	EAR = 0.3571
A = 5.0000	B = 4.0000	C = 15.0000	EAR = 0.3000
A = 5.0000	B = 5.0000	C = 14.0357	EAR = 0.3562
A = 5.0000	B = 5.0000	C = 15.0000	EAR = 0.3333
A = 4.0000	B = 5.0000	C = 14.0357	EAR = 0.3206
A = 5.0000	B = 5.0990	C = 16.0000	EAR = 0.3156
A = 5.0000	B = 5.0000	C = 14.0357	EAR = 0.3562
A = 5.0000	B = 5.0000	C = 15.0000	EAR = 0.3333
A = 5.0000	B = 5.0000	C = 14.0357	EAR = 0.3562
A = 4.0000	B = 5.0000	C = 15.0000	EAR = 0.3000
A = 5.0000	B = 5.0000	C = 14.0000	EAR = 0.3571
A = 5.0000	B = 5.0000	C = 16.0000	EAR = 0.3125
A = 5.0000	B = 5.0000	C = 14.0000	EAR = 0.3571
A = 4.0000	B = 5.0000	C = 16.0000	EAR = 0.2812
A = 5.0000	B = 5.0000	C = 14.0000	EAR = 0.3571
A = 5.0000	B = 5.0000	C = 15.0000	EAR = 0.3333
A = 5.0000	B = 5.0000	C = 14.0357	EAR = 0.3562
A = 5.0000	B = 5.0000	C = 15.0000	EAR = 0.3333
A = 4.0000	B = 5.0000	C = 14.0357	EAR = 0.3206
A = 5.0000	B = 5.0000	C = 15.0000	EAR = 0.3333
A = 5.0000	B = 5.0000	C = 14.0357	EAR = 0.3562
A = 5.0000	B = 5.0000	C = 16.0000	EAR = 0.3125
A = 4.0000	B = 5.0000	C = 14.0357	EAR = 0.3206
A = 5.0000	B = 5.0990	C = 15.0000	EAR = 0.3366
A = 5.0000	B = 5.0000	C = 14.0357	EAR = 0.3562
A = 5.0000	B = 5.0000	C = 16.0000	EAR = 0.3125
A = 5.0000	B = 5.0000	C = 14.0357	EAR = 0.3562
A = 5.0000	B = 5.0000	C = 15.0000	EAR = 0.3333
A = 4.0000	B = 5.0000	C = 14.0357	EAR = 0.3206
A = 5.0000	B = 5.0000	C = 16.0000	EAR = 0.3125
A = 4.0000	B = 5.0000	C = 14.0357	EAR = 0.3206
A = 5.0000	B = 5.0000	C = 15.0000	EAR = 0.3333
A = 4.0000	B = 5.0000	C = 14.0357	EAR = 0.3206
A = 5.0000	B = 5.0000	C = 16.0000	EAR = 0.3125
A = 4.0000	B = 5.0000	C = 14.0357	EAR = 0.3206
A = 5.0000	B = 5.0000	C = 15.0000	EAR = 0.3333
A = 4.0000	B = 5.0000	C = 14.0357	EAR = 0.3206
A = 5.0000	B = 5.0000	C = 16.0000	EAR = 0.3125
A = 5.0000	B = 5.0000	C = 14.0000	EAR = 0.3571
A = 5.0000	B = 5.0000	C = 15.0000	EAR = 0.3333
A = 5.0000	B = 5.0000	C = 14.0000	EAR = 0.3571
A = 6.0000	B = 5.0000	C = 16.0000	EAR = 0.3438
A = 5.0000	B = 5.0000	C = 14.0000	EAR = 0.3571
A = 5.0000	B = 5.0000	C = 16.0000	EAR = 0.3125
A = 5.0000	B = 5.0000	C = 14.0357	EAR = 0.3562
A = 5.0000	B = 5.0000	C = 16.0000	EAR = 0.3125
A = 4.0000	B = 5.0000	C = 14.0357	EAR = 0.3206
A = 5.0000	B = 5.0000	C = 15.0000	EAR = 0.3333
A = 4.0000	B = 5.0000	C = 14.0357	EAR = 0.3206
A = 5.0000	B = 5.0000	C = 15.0000	EAR = 0.3333
A = 5.0000	B = 5.0000	C = 14.0000	EAR = 0.3571
A = 6.0000	B = 5.0000	C = 16.0000	EAR = 0.3438
A = 5.0000	B = 5.0000	C = 15.0333	EAR = 0.3326
A = 5.0000	B = 5.0000	C = 16.0000	EAR = 0.3125
A = 5.0000	B = 5.0990	C = 14.0000	EAR = 0.3607
A = 6.0000	B = 5.0000	C = 16.0000	EAR = 0.3438
A = 5.0000	B = 5.0000	C = 14.0357	EAR = 0.3562
A = 5.0000	B = 5.0000	C = 15.0000	EAR = 0.3333
A = 5.0000	B = 5.0000	C = 14.0000	EAR = 0.3571
A = 5.0000	B = 5.0000	C = 16.0000	EAR = 0.3125
A = 5.0000	B = 5.0000	C = 14.0000	EAR = 0.3571
A = 5.0000	B = 5.0000	C = 15.0000	EAR = 0.3333
A = 5.0000	B = 5.0000	C = 14.0000	EAR = 0.3571
A = 6.0000	B = 5.0000	C = 16.0000	EAR = 0.3438
A = 5.0000	B = 5.0000	C = 14.0000	EAR = 0.3571
A = 5.0000	B = 5.0000	C = 15.0000	EAR = 0.3333
A = 5.0000	B = 5.0000	C = 14.0000	EAR = 0.3571
A = 6.0000	B = 5.0000	C = 16.0000	EAR = 0.3438
A = 5.0000	B = 5.0000	C = 15.0000	EAR = 0.3333
A = 6.0000	B = 5.0000	C = 16.0000	EAR = 0.3438
A = 5.0000	B = 5.0000	C = 14.0357	EAR = 0.3562
A = 5.0000	B = 5.0000	C = 15.0000	EAR = 0.3333
A = 5.0000	B = 5.0000	C = 14.0357	EAR = 0.3562
A = 5.0000	B = 5.0000	C = 15.0000	EAR = 0.3333
A = 4.0000	B = 5.0000	C = 14.0357	EAR = 0.3206
A = 5.0000	B = 5.0000	C = 16.0000	EAR = 0.3125
A = 5.0000	B = 5.0000	C = 14.0000	EAR = 0.3571
A = 5.0000	B = 5.0000	C = 16.0000	EAR = 0.3125
A = 5.0000	B = 5.0000	C = 14.0000	EAR = 0.3571
A = 5.0000	B = 5.0000	C = 15.0000	EAR = 0.3333
A = 5.0000	B = 5.0000	C = 14.0000	EAR = 0.3571
A = 5.0000	B = 5.0000	C = 16.0000	EAR = 0.3125
A = 5.0000	B = 5.0000	C = 14.0000	EAR = 0.3571
A = 4.0000	B = 5.0000	C = 15.0000	EAR = 0.3000
A = 5.0000	B = 5.0990	C = 14.0357	EAR = 0.3598
A = 5.0000	B = 5.0000	C = 16.0000	EAR = 0.3125
A = 4.0000	B = 5.0000	C = 14.0357	EAR = 0.3206
A = 5.0000	B = 5.0990	C = 16.0000	EAR = 0.3156
A = 5.0000	B = 5.0000	C = 14.0357	EAR = 0.3562
A = 5.0000	B = 5.0000	C = 16.0000	EAR = 0.3125
A = 5.0000	B = 5.0000	C = 14.0000	EAR = 0.3571
A = 4.0000	B = 5.0000	C = 16.0000	EAR = 0.2812
A = 5.0000	B = 5.0000	C = 14.0000	EAR = 0.3571
A = 5.0000	B = 5.0990	C = 16.0000	EAR = 0.3156
A = 5.0000	B = 5.0000	C = 14.0000	EAR = 0.3571
A = 5.0000	B = 5.0000	C = 16.0000	EAR = 0.3125
A = 5.0000	B = 5.0000	C = 14.0000	EAR = 0.3571
A = 5.0000	B = 5.0000	C = 15.0000	EAR = 0.3333
A = 5.0000	B = 5.0000	C = 14.0357	EAR = 0.3562
A = 5.0000	B = 5.0000	C = 15.0000	EAR = 0.3333
A = 5.0000	B = 5.0990	C = 14.0357	EAR = 0.3598
A = 5.0000	B = 5.0000	C = 16.0000	EAR = 0.3125
A = 5.0000	B = 5.0000	C = 14.0000	EAR = 0.3571
A = 5.0000	B = 5.0000	C = 15.0000	EAR = 0.3333
A = 5.0000	B = 5.0000	C = 14.0000	EAR = 0.3571
A = 5.0000	B = 5.0000	C = 16.0000	EAR = 0.3125
A = 5.0000	B = 6.0000	C = 14.0000	EAR = 0.3929
A = 5.0000	B = 5.0000	C = 16.0000	EAR = 0.3125
A = 5.0000	B = 6.0000	C = 14.0000	EAR = 0.3929
A = 5.0000	B = 5.0000	C = 15.0000	EAR = 0.3333
A = 5.0000	B = 4.0000	C = 14.0000	EAR = 0.3214
A = 5.0000	B = 5.0990	C = 16.0000	EAR = 0.3156
A = 5.0000	B = 5.0000	C = 14.0000	EAR = 0.3571
A = 4.0000	B = 5.0000	C = 15.0000	EAR = 0.3000
A = 5.0000	B = 5.0000	C = 14.0000	EAR = 0.3571
A = 4.0000	B = 5.0000	C = 15.0000	EAR = 0.3000
A = 5.0000	B = 5.0000	C = 14.0000	EAR = 0.3571
A = 5.0000	B = 5.0000	C = 15.0000	EAR = 0.3333
A = 5.0000	B = 6.0000	C = 14.0000	EAR = 0.3929
A = 5.0000	B = 5.0000	C = 16.0000	EAR = 0.3125
A = 5.0000	B = 5.0000	C = 14.0000	EAR = 0.3571
A = 5.0000	B = 5.0000	C = 16.0000	EAR = 0.3125
A = 5.0000	B = 5.0000	C = 14.0000	EAR = 0.3571
A = 5.0000	B = 4.0000	C = 15.0000	EAR = 0.3000
A = 5.0000	B = 4.0000	C = 14.0000	EAR = 0.3214
A = 5.0000	B = 4.0000	C = 15.0000	EAR = 0.3000
A = 5.0000	B = 5.0000	C = 14.0000	EAR = 0.3571
A = 5.0000	B = 5.0000	C = 15.0000	EAR = 0.3333
A = 5.0000	B = 5.0990	C = 14.0357	EAR = 0.3598
A = 5.0000	B = 5.0000	C = 15.0000	EAR = 0.3333
A = 5.0000	B = 5.0000	C = 14.0357	EAR = 0.3562
A = 5.0000	B = 5.0000	C = 16.0000	EAR = 0.3125
A = 5.0000	B = 5.0000	C = 14.0000	EAR = 0.3571
A = 5.0000	B = 5.0000	C = 15.0000	EAR = 0.3333
A = 5.0000	B = 5.0000	C = 14.0000	EAR = 0.3571
A = 4.0000	B = 4.0000	C = 15.0000	EAR = 0.2667
A = 5.0000	B = 4.0000	C = 14.0000	EAR = 0.3214
A = 5.0000	B = 4.1231	C = 16.0000	EAR = 0.2851
A = 5.0000	B = 4.0000	C = 14.0000	EAR = 0.3214
A = 5.0000	B = 4.1231	C = 16.0000	EAR = 0.2851
A = 5.0000	B = 5.0000	C = 14.0000	EAR = 0.3571
A = 5.0000	B = 5.0000	C = 15.0000	EAR = 0.3333
A = 5.0000	B = 6.0000	C = 14.0000	EAR = 0.3929
A = 5.0000	B = 5.0000	C = 15.0000	EAR = 0.3333
A = 5.0000	B = 5.0000	C = 14.0000	EAR = 0.3571
A = 5.0000	B = 5.0000	C = 16.0000	EAR = 0.3125
A = 5.0000	B = 5.0000	C = 14.0000	EAR = 0.3571
A = 5.0000	B = 5.0000	C = 15.0000	EAR = 0.3333
A = 4.0000	B = 5.0000	C = 14.0000	EAR = 0.3214
A = 5.0000	B = 5.0000	C = 15.0000	EAR = 0.3333
A = 4.0000	B = 5.0000	C = 14.0000	EAR = 0.3214
A = 5.0000	B = 5.0000	C = 15.0000	EAR = 0.3333
A = 5.0000	B = 5.0000	C = 14.0000	EAR = 0.3571
A = 5.0000	B = 5.0000	C = 15.0000	EAR = 0.3333
A = 5.0000	B = 4.0000	C = 14.0000	EAR = 0.3214
A = 5.0000	B = 4.0000	C = 15.0000	EAR = 0.3000
A = 5.0000	B = 5.0990	C = 14.0000	EAR = 0.3607
A = 5.0000	B = 5.0000	C = 15.0000	EAR = 0.3333
A = 5.0000	B = 5.0000	C = 14.0000	EAR = 0.3571
A = 5.0000	B = 5.0000	C = 15.0000	EAR = 0.3333
A = 4.0000	B = 4.0000	C = 14.0000	EAR = 0.2857
A = 5.0000	B = 4.0000	C = 15.0000	EAR = 0.3000
A = 5.0000	B = 5.0000	C = 14.0000	EAR = 0.3571
A = 5.0000	B = 5.0000	C = 15.0333	EAR = 0.3326
A = 4.0000	B = 5.0000	C = 14.0000	EAR = 0.3214
A = 5.0000	B = 5.0000	C = 15.0000	EAR = 0.3333
A = 4.0000	B = 5.0000	C = 14.0000	EAR = 0.3214
A = 5.0000	B = 5.0000	C = 15.0000	EAR = 0.3333
A = 5.0000	B = 5.0000	C = 15.0333	EAR = 0.3326
A = 5.0000	B = 5.0000	C = 16.0000	EAR = 0.3125
A = 5.0000	B = 5.0000	C = 14.0000	EAR = 0.3571
A = 5.0000	B = 5.0000	C = 15.0000	EAR = 0.3333
A = 5.0000	B = 5.0000	C = 14.0000	EAR = 0.3571
A = 5.0000	B = 5.0000	C = 15.0000	EAR = 0.3333
A = 5.0000	B = 5.0000	C = 15.0000	EAR = 0.3333
A = 5.0000	B = 5.0000	C = 15.0000	EAR = 0.3333
A = 4.0000	B = 5.0000	C = 15.0000	EAR = 0.3000
A = 5.0000	B = 4.0000	C = 15.0000	EAR = 0.3000
A = 4.0000	B = 5.0000	C = 14.0000	EAR = 0.3214
A = 5.0990	B = 4.0000	C = 15.0000	EAR = 0.3033
A = 4.0000	B = 5.0000	C = 14.0357	EAR = 0.3206
A = 4.0000	B = 5.0000	C = 15.0333	EAR = 0.2993
A = 5.0000	B = 4.0000	C = 14.0000	EAR = 0.3214
A = 5.0000	B = 5.0000	C = 15.0000	EAR = 0.3333
A = 5.0000	B = 5.0000	C = 14.0357	EAR = 0.3562
A = 4.1231	B = 5.0000	C = 15.0000	EAR = 0.3041
A = 4.0000	B = 5.0000	C = 14.0357	EAR = 0.3206
A = 5.0000	B = 5.0990	C = 15.0333	EAR = 0.3359
A = 4.0000	B = 5.0000	C = 14.0000	EAR = 0.3214
A = 5.0000	B = 5.0000	C = 15.0333	EAR = 0.3326
A = 4.0000	B = 5.0000	C = 14.0000	EAR = 0.3214
A = 5.0000	B = 5.0000	C = 14.0357	EAR = 0.3562
A = 5.0000	B = 5.0000	C = 14.0000	EAR = 0.3571
A = 5.0000	B = 4.1231	C = 15.0333	EAR = 0.3034
A = 4.0000	B = 5.0000	C = 14.0357	EAR = 0.3206
A = 5.0000	B = 5.0000	C = 15.0333	EAR = 0.3326
A = 5.0000	B = 5.0000	C = 14.0000	EAR = 0.3571
A = 5.0990	B = 5.0000	C = 15.0000	EAR = 0.3366
A = 4.0000	B = 5.0000	C = 14.0357	EAR = 0.3206
A = 5.0000	B = 5.0000	C = 15.0333	EAR = 0.3326
A = 4.0000	B = 5.0000	C = 14.0357	EAR = 0.3206
A = 5.0990	B = 5.0000	C = 15.0333	EAR = 0.3359
A = 5.0000	B = 5.0990	C = 15.0000	EAR = 0.3366
A = 5.0000	B = 5.0000	C = 16.0312	EAR = 0.3119
A = 5.0000	B = 5.0000	C = 14.0000	EAR = 0.3571
A = 4.0000	B = 5.0000	C = 15.0000	EAR = 0.3000
A = 5.0000	B = 5.0000	C = 14.0000	EAR = 0.3571
A = 5.0990	B = 5.0000	C = 15.0000	EAR = 0.3366
A = 4.0000	B = 5.0000	C = 14.0357	EAR = 0.3206
A = 5.0990	B = 5.0000	C = 15.0333	EAR = 0.3359
A = 5.0000	B = 5.0000	C = 14.0357	EAR = 0.3562
A = 5.0000	B = 5.0990	C = 16.0312	EAR = 0.3150
A = 5.0000	B = 5.0000	C = 15.0333	EAR = 0.3326
A = 5.0000	B = 5.0990	C = 15.0000	EAR = 0.3366
A = 5.0000	B = 5.0000	C = 15.0333	EAR = 0.3326
A = 5.0000	B = 5.0000	C = 16.0000	EAR = 0.3125
A = 5.0000	B = 5.0000	C = 14.0357	EAR = 0.3562
A = 5.0000	B = 5.0000	C = 15.0000	EAR = 0.3333
A = 5.0000	B = 5.0000	C = 14.0357	EAR = 0.3562
A = 5.0000	B = 5.0000	C = 15.0333	EAR = 0.3326
A = 5.0000	B = 5.0000	C = 14.0357	EAR = 0.3562
A = 4.1231	B = 5.0000	C = 15.0000	EAR = 0.3041
A = 5.0000	B = 5.0000	C = 14.0000	EAR = 0.3571
A = 5.0000	B = 5.0000	C = 15.0333	EAR = 0.3326
A = 4.0000	B = 5.0000	C = 14.0357	EAR = 0.3206
A = 5.0000	B = 4.0000	C = 15.0333	EAR = 0.2993
A = 4.0000	B = 4.0000	C = 14.0357	EAR = 0.2850
A = 4.1231	B = 4.1231	C = 14.0357	EAR = 0.2938
A = 3.0000	B = 3.0000	C = 13.0384	EAR = 0.2301
A = 3.1623	B = 3.0000	C = 14.1421	EAR = 0.2179
A = 2.0000	B = 3.0000	C = 13.1529	EAR = 0.1901
A = 2.0000	B = 2.2361	C = 14.1421	EAR = 0.1498
A = 2.0000	B = 2.0000	C = 13.1529	EAR = 0.1521
A = 2.2361	B = 2.0000	C = 13.1529	EAR = 0.1610
A = 2.2361	B = 2.0000	C = 13.1529	EAR = 0.1610
A = 2.2361	B = 3.1623	C = 14.1421	EAR = 0.1909
A = 2.0000	B = 2.0000	C = 14.1421	EAR = 0.1414
A = 1.4142	B = 2.2361	C = 15.2971	EAR = 0.1193
A = 2.0000	B = 2.0000	C = 13.1529	EAR = 0.1521
A = 2.0000	B = 2.0000	C = 14.1421	EAR = 0.1414
A = 2.2361	B = 1.0000	C = 13.1529	EAR = 0.1230
A = 2.2361	B = 2.2361	C = 15.1327	EAR = 0.1478
A = 2.0000	B = 2.2361	C = 14.1421	EAR = 0.1498
A = 1.4142	B = 2.2361	C = 14.1421	EAR = 0.1291
A = 1.0000	B = 1.0000	C = 13.1529	EAR = 0.0760
A = 1.0000	B = 1.4142	C = 14.3178	EAR = 0.0843
A = 2.0000	B = 2.2361	C = 14.1421	EAR = 0.1498
A = 2.2361	B = 2.2361	C = 14.1421	EAR = 0.1581
A = 2.0000	B = 2.2361	C = 13.3417	EAR = 0.1588
A = 2.0000	B = 2.2361	C = 14.3178	EAR = 0.1479
A = 2.0000	B = 2.2361	C = 13.3417	EAR = 0.1588
A = 2.2361	B = 2.0000	C = 14.1421	EAR = 0.1498
A = 2.0000	B = 2.0000	C = 14.1421	EAR = 0.1414
A = 2.2361	B = 2.2361	C = 15.1327	EAR = 0.1478
A = 2.0000	B = 1.4142	C = 14.1421	EAR = 0.1207
A = 2.0000	B = 2.2361	C = 14.1421	EAR = 0.1498
A = 2.0000	B = 2.0000	C = 13.0384	EAR = 0.1534
A = 2.0000	B = 2.0000	C = 14.3178	EAR = 0.1397
A = 2.2361	B = 2.0000	C = 13.1529	EAR = 0.1610
A = 2.0000	B = 2.2361	C = 14.3178	EAR = 0.1479
A = 2.2361	B = 2.0000	C = 13.1529	EAR = 0.1610
A = 2.2361	B = 2.2361	C = 14.3178	EAR = 0.1562
A = 2.0000	B = 2.0000	C = 13.3417	EAR = 0.1499
A = 2.0000	B = 2.2361	C = 14.3178	EAR = 0.1479
A = 2.0000	B = 2.2361	C = 12.1655	EAR = 0.1741
A = 2.0000	B = 2.0000	C = 14.1421	EAR = 0.1414
A = 2.0000	B = 2.0000	C = 14.3178	EAR = 0.1397
A = 2.2361	B = 2.0000	C = 15.1327	EAR = 0.1400
A = 3.0000	B = 2.0000	C = 14.1421	EAR = 0.1768
A = 3.1623	B = 3.1623	C = 15.1327	EAR = 0.2090
A = 2.2361	B = 3.0000	C = 14.0357	EAR = 0.1865
A = 2.0000	B = 2.0000	C = 15.1327	EAR = 0.1322
A = 3.0000	B = 2.0000	C = 14.0357	EAR = 0.1781
A = 3.1623	B = 3.0000	C = 14.1421	EAR = 0.2179
A = 3.0000	B = 3.0000	C = 14.0357	EAR = 0.2137
A = 3.0000	B = 3.0000	C = 15.0333	EAR = 0.1996
A = 3.0000	B = 4.0000	C = 14.0000	EAR = 0.2500
A = 4.0000	B = 4.0000	C = 15.0333	EAR = 0.2661
A = 4.0000	B = 3.0000	C = 14.0357	EAR = 0.2494
A = 4.0000	B = 4.0000	C = 15.0333	EAR = 0.2661
A = 4.0000	B = 4.0000	C = 13.0000	EAR = 0.3077
A = 4.0000	B = 4.0000	C = 15.0333	EAR = 0.2661
A = 4.0000	B = 4.0000	C = 14.0357	EAR = 0.2850
A = 4.0000	B = 4.0000	C = 15.0333	EAR = 0.2661
A = 4.0000	B = 4.0000	C = 14.0357	EAR = 0.2850
A = 4.1231	B = 4.0000	C = 15.0333	EAR = 0.2702
A = 4.0000	B = 4.0000	C = 14.0357	EAR = 0.2850
A = 4.0000	B = 4.0000	C = 15.0333	EAR = 0.2661
A = 5.0990	B = 4.0000	C = 14.0000	EAR = 0.3250
A = 4.1231	B = 4.0000	C = 15.0333	EAR = 0.2702
A = 5.0000	B = 5.0000	C = 15.0333	EAR = 0.3326
A = 4.0000	B = 5.0000	C = 15.0000	EAR = 0.3000
A = 4.0000	B = 4.0000	C = 14.0000	EAR = 0.2857
A = 4.0000	B = 4.0000	C = 15.0333	EAR = 0.2661
A = 4.0000	B = 5.0000	C = 14.0357	EAR = 0.3206
A = 4.0000	B = 5.0000	C = 15.0333	EAR = 0.2993
A = 5.0000	B = 4.0000	C = 14.0000	EAR = 0.3214
A = 4.0000	B = 4.0000	C = 15.0000	EAR = 0.2667
A = 5.0000	B = 4.0000	C = 14.0000	EAR = 0.3214
A = 5.0000	B = 4.0000	C = 15.0333	EAR = 0.2993
A = 4.0000	B = 4.0000	C = 14.0000	EAR = 0.2857
A = 5.0000	B = 4.0000	C = 15.0333	EAR = 0.2993
A = 4.0000	B = 4.0000	C = 14.0000	EAR = 0.2857
A = 5.0000	B = 4.0000	C = 15.0333	EAR = 0.2993
A = 4.0000	B = 4.1231	C = 15.0000	EAR = 0.2708
A = 5.0000	B = 4.1231	C = 15.0333	EAR = 0.3034
A = 4.0000	B = 4.0000	C = 14.0000	EAR = 0.2857
A = 4.0000	B = 5.0000	C = 15.0000	EAR = 0.3000
A = 5.0000	B = 5.0000	C = 14.0357	EAR = 0.3562
A = 4.0000	B = 5.0000	C = 15.0000	EAR = 0.3000
A = 4.0000	B = 5.0000	C = 14.0000	EAR = 0.3214
A = 5.0000	B = 5.0000	C = 15.0000	EAR = 0.3333
A = 4.0000	B = 5.0000	C = 14.0357	EAR = 0.3206
A = 4.0000	B = 4.0000	C = 16.0312	EAR = 0.2495
A = 4.0000	B = 5.0000	C = 15.0000	EAR = 0.3000
A = 5.0000	B = 4.1231	C = 16.0312	EAR = 0.2845
A = 5.0000	B = 5.0000	C = 15.0000	EAR = 0.3333
A = 5.0000	B = 4.0000	C = 16.0312	EAR = 0.2807
A = 4.0000	B = 5.0000	C = 15.0000	EAR = 0.3000
A = 5.0000	B = 4.0000	C = 16.0312	EAR = 0.2807
A = 5.0000	B = 5.0000	C = 14.0000	EAR = 0.3571
A = 5.0990	B = 4.0000	C = 15.0333	EAR = 0.3026
A = 5.0000	B = 5.0000	C = 14.0000	EAR = 0.3571
A = 5.0000	B = 4.0000	C = 15.0333	EAR = 0.2993
A = 4.1231	B = 5.0000	C = 15.0000	EAR = 0.3041
A = 5.0000	B = 4.0000	C = 15.0333	EAR = 0.2993
A = 5.0990	B = 5.0000	C = 15.0000	EAR = 0.3366
A = 5.0000	B = 5.0000	C = 16.0312	EAR = 0.3119
A = 5.0990	B = 5.0000	C = 15.0000	EAR = 0.3366
A = 5.0000	B = 5.0990	C = 16.0312	EAR = 0.3150
A = 5.0990	B = 5.0000	C = 15.0000	EAR = 0.3366
A = 5.0000	B = 5.0000	C = 16.0312	EAR = 0.3119
A = 5.0000	B = 5.0000	C = 14.0000	EAR = 0.3571
A = 5.0000	B = 4.0000	C = 15.0333	EAR = 0.2993
A = 5.0000	B = 5.0000	C = 15.0000	EAR = 0.3333
A = 5.0000	B = 4.0000	C = 15.0333	EAR = 0.2993
A = 5.0000	B = 5.0000	C = 15.0000	EAR = 0.3333
A = 5.0000	B = 4.0000	C = 16.0312	EAR = 0.2807
A = 5.0000	B = 5.0000	C = 15.0000	EAR = 0.3333
A = 5.0000	B = 4.1231	C = 16.0312	EAR = 0.2845
A = 5.0990	B = 5.0000	C = 14.0000	EAR = 0.3607
A = 5.0000	B = 4.0000	C = 16.0312	EAR = 0.2807
A = 5.0990	B = 5.0000	C = 14.0000	EAR = 0.3607
A = 4.0000	B = 5.0000	C = 15.0000	EAR = 0.3000
A = 4.0000	B = 5.0000	C = 14.0000	EAR = 0.3214
A = 5.0000	B = 5.0000	C = 15.0000	EAR = 0.3333
A = 5.0000	B = 5.0000	C = 14.0000	EAR = 0.3571
A = 5.0000	B = 5.0000	C = 15.0000	EAR = 0.3333
A = 4.0000	B = 5.0000	C = 14.0357	EAR = 0.3206
A = 5.0000	B = 5.0000	C = 16.0000	EAR = 0.3125
A = 5.0000	B = 5.0000	C = 14.0000	EAR = 0.3571
A = 5.0000	B = 4.0000	C = 16.0312	EAR = 0.2807
A = 5.0000	B = 5.0000	C = 14.0000	EAR = 0.3571
A = 5.0000	B = 5.0000	C = 16.0312	EAR = 0.3119
A = 5.0000	B = 5.0990	C = 15.0000	EAR = 0.3366
A = 5.0000	B = 5.0990	C = 16.0312	EAR = 0.3150
A = 5.0000	B = 5.0000	C = 14.0000	EAR = 0.3571
A = 4.0000	B = 5.0000	C = 16.0312	EAR = 0.2807
A = 5.0000	B = 4.0000	C = 14.0000	EAR = 0.3214
A = 5.0000	B = 5.0000	C = 15.0333	EAR = 0.3326
A = 5.0000	B = 5.0000	C = 14.0000	EAR = 0.3571
A = 4.0000	B = 5.0000	C = 15.0333	EAR = 0.2993
A = 5.0000	B = 4.0000	C = 14.0000	EAR = 0.3214
A = 5.0000	B = 5.0000	C = 15.0333	EAR = 0.3326
A = 4.0000	B = 5.0000	C = 14.0357	EAR = 0.3206
A = 5.0990	B = 5.0000	C = 15.0333	EAR = 0.3359
A = 4.0000	B = 5.0000	C = 14.0000	EAR = 0.3214
A = 5.0000	B = 5.0000	C = 16.0000	EAR = 0.3125
A = 4.0000	B = 5.0000	C = 14.0000	EAR = 0.3214
A = 5.0000	B = 5.0000	C = 15.0000	EAR = 0.3333
A = 5.0000	B = 5.0000	C = 14.0000	EAR = 0.3571
A = 5.0990	B = 5.0000	C = 15.0333	EAR = 0.3359
A = 4.0000	B = 5.0000	C = 14.0000	EAR = 0.3214
A = 5.0000	B = 5.0000	C = 15.0000	EAR = 0.3333
A = 4.0000	B = 5.0000	C = 14.0000	EAR = 0.3214
A = 5.0000	B = 5.0000	C = 16.0000	EAR = 0.3125
A = 5.0000	B = 6.0000	C = 14.0000	EAR = 0.3929
A = 5.0000	B = 5.0000	C = 16.0000	EAR = 0.3125
A = 5.0000	B = 5.0000	C = 14.0000	EAR = 0.3571
A = 5.0000	B = 5.0000	C = 15.0000	EAR = 0.3333
A = 5.0000	B = 5.0000	C = 14.0000	EAR = 0.3571
A = 5.0000	B = 5.0000	C = 15.0333	EAR = 0.3326
A = 5.0000	B = 5.0000	C = 14.0000	EAR = 0.3571
A = 5.0000	B = 5.0000	C = 15.0333	EAR = 0.3326
A = 5.0000	B = 5.0000	C = 14.0000	EAR = 0.3571
A = 5.0000	B = 5.0000	C = 15.0000	EAR = 0.3333
A = 5.0000	B = 5.0000	C = 14.0000	EAR = 0.3571
A = 6.0000	B = 5.0000	C = 15.0000	EAR = 0.3667
A = 5.0000	B = 5.0000	C = 14.0000	EAR = 0.3571
A = 5.0990	B = 5.0000	C = 15.0333	EAR = 0.3359
A = 5.0000	B = 5.0000	C = 14.0000	EAR = 0.3571
A = 5.0990	B = 5.0000	C = 15.0333	EAR = 0.3359
A = 5.0000	B = 5.0990	C = 15.0000	EAR = 0.3366
A = 5.0990	B = 4.0000	C = 15.0333	EAR = 0.3026
A = 5.0000	B = 5.0000	C = 14.0000	EAR = 0.3571
A = 5.0000	B = 5.0990	C = 15.0333	EAR = 0.3359
A = 5.0990	B = 5.0000	C = 14.0000	EAR = 0.3607
A = 5.0000	B = 5.0990	C = 15.0333	EAR = 0.3359
A = 5.0000	B = 5.0000	C = 14.0357	EAR = 0.3562
A = 5.0000	B = 5.0000	C = 15.0333	EAR = 0.3326
A = 5.0000	B = 4.0000	C = 14.0000	EAR = 0.3214
A = 5.0000	B = 5.0990	C = 15.0333	EAR = 0.3359
A = 4.0000	B = 5.0000	C = 14.0357	EAR = 0.3206
A = 5.0000	B = 5.0000	C = 15.0333	EAR = 0.3326
A = 4.0000	B = 5.0000	C = 14.0357	EAR = 0.3206
A = 5.0000	B = 5.0000	C = 15.0333	EAR = 0.3326
A = 5.0990	B = 5.0000	C = 13.0000	EAR = 0.3884
A = 4.0000	B = 5.0000	C = 15.0333	EAR = 0.2993
A = 5.0990	B = 4.0000	C = 14.0000	EAR = 0.3250
A = 5.0000	B = 5.0000	C = 15.0333	EAR = 0.3326
A = 4.0000	B = 4.0000	C = 14.0000	EAR = 0.2857
A = 5.0000	B = 4.0000	C = 14.0357	EAR = 0.3206
A = 4.0000	B = 5.0000	C = 14.0357	EAR = 0.3206
A = 5.0000	B = 5.0990	C = 16.0312	EAR = 0.3150
A = 5.0000	B = 5.0000	C = 14.0000	EAR = 0.3571
A = 4.1231	B = 4.0000	C = 15.0333	EAR = 0.2702
A = 5.0000	B = 4.0000	C = 14.0000	EAR = 0.3214
A = 5.0000	B = 5.0000	C = 15.0333	EAR = 0.3326
A = 5.0000	B = 5.0000	C = 14.0000	EAR = 0.3571
A = 5.0000	B = 5.0000	C = 15.0333	EAR = 0.3326
A = 4.0000	B = 5.0000	C = 14.0357	EAR = 0.3206
A = 5.0000	B = 5.0000	C = 15.0000	EAR = 0.3333
A = 5.0000	B = 5.0000	C = 14.0357	EAR = 0.3562
A = 4.0000	B = 5.0000	C = 15.0000	EAR = 0.3000
A = 5.0000	B = 5.0000	C = 14.0357	EAR = 0.3562
A = 4.1231	B = 5.0000	C = 15.0000	EAR = 0.3041
A = 5.0000	B = 5.0000	C = 14.0000	EAR = 0.3571
A = 5.0000	B = 4.1231	C = 15.0333	EAR = 0.3034
A = 4.0000	B = 4.0000	C = 14.0000	EAR = 0.2857
A = 5.0990	B = 4.0000	C = 15.0333	EAR = 0.3026
A = 5.0000	B = 4.0000	C = 14.0000	EAR = 0.3214
A = 5.0990	B = 4.0000	C = 15.0333	EAR = 0.3026
A = 5.0000	B = 5.0000	C = 14.0000	EAR = 0.3571
A = 5.0000	B = 5.0000	C = 15.0333	EAR = 0.3326
A = 5.0000	B = 5.0000	C = 14.0000	EAR = 0.3571
A = 5.0000	B = 5.0000	C = 15.0333	EAR = 0.3326
A = 5.0000	B = 5.0000	C = 14.0000	EAR = 0.3571
A = 5.0000	B = 5.0000	C = 15.0333	EAR = 0.3326
A = 5.0000	B = 5.0000	C = 14.0000	EAR = 0.3571
A = 5.0000	B = 5.0000	C = 15.0333	EAR = 0.3326
A = 5.0000	B = 4.0000	C = 14.0000	EAR = 0.3214
A = 5.0990	B = 4.0000	C = 15.0333	EAR = 0.3026
A = 5.0000	B = 4.0000	C = 14.0000	EAR = 0.3214
A = 5.0990	B = 4.0000	C = 15.0333	EAR = 0.3026
A = 5.0000	B = 4.0000	C = 14.0000	EAR = 0.3214
A = 5.0000	B = 4.0000	C = 15.0333	EAR = 0.2993
A = 5.0000	B = 4.0000	C = 14.0000	EAR = 0.3214
A = 5.0990	B = 4.0000	C = 15.0333	EAR = 0.3026
A = 5.0000	B = 5.0000	C = 14.0000	EAR = 0.3571
A = 5.0000	B = 4.0000	C = 15.0333	EAR = 0.2993
A = 5.0000	B = 4.0000	C = 14.0000	EAR = 0.3214
A = 4.0000	B = 5.0000	C = 15.0000	EAR = 0.3000
A = 5.0000	B = 4.0000	C = 14.0000	EAR = 0.3214
A = 5.0990	B = 5.0000	C = 15.0333	EAR = 0.3359
A = 5.0000	B = 4.0000	C = 14.0000	EAR = 0.3214
A = 5.0990	B = 4.0000	C = 15.0333	EAR = 0.3026
A = 5.0000	B = 5.0000	C = 14.0000	EAR = 0.3571
A = 4.0000	B = 5.0000	C = 15.0000	EAR = 0.3000
A = 5.0000	B = 5.0000	C = 14.0000	EAR = 0.3571
A = 4.1231	B = 5.0000	C = 15.0000	EAR = 0.3041
A = 5.0000	B = 5.0000	C = 14.0000	EAR = 0.3571
A = 4.1231	B = 5.0000	C = 15.0000	EAR = 0.3041
A = 5.0000	B = 5.0000	C = 14.0000	EAR = 0.3571
A = 5.0000	B = 5.0000	C = 15.0333	EAR = 0.3326
A = 5.0000	B = 4.0000	C = 14.0000	EAR = 0.3214
A = 5.0990	B = 4.0000	C = 15.0333	EAR = 0.3026
A = 5.0000	B = 4.0000	C = 14.0000	EAR = 0.3214
A = 5.0990	B = 4.0000	C = 15.0333	EAR = 0.3026
A = 5.0000	B = 5.0000	C = 14.0000	EAR = 0.3571
A = 5.0990	B = 5.0000	C = 15.0333	EAR = 0.3359
A = 5.0000	B = 4.0000	C = 14.0000	EAR = 0.3214
A = 4.1231	B = 5.0000	C = 15.0000	EAR = 0.3041
A = 4.1231	B = 4.0000	C = 13.0000	EAR = 0.3124
A = 3.1623	B = 4.0000	C = 14.0357	EAR = 0.2551
A = 3.0000	B = 3.0000	C = 13.0000	EAR = 0.2308
A = 3.1623	B = 3.0000	C = 14.1421	EAR = 0.2179
A = 2.0000	B = 3.0000	C = 13.0384	EAR = 0.1917
A = 3.1623	B = 3.1623	C = 14.0357	EAR = 0.2253
A = 3.0000	B = 2.0000	C = 13.0384	EAR = 0.1917
A = 3.0000	B = 3.0000	C = 14.1421	EAR = 0.2121
A = 3.0000	B = 2.0000	C = 14.0357	EAR = 0.1781
A = 3.0000	B = 3.0000	C = 15.1327	EAR = 0.1982
A = 3.0000	B = 4.0000	C = 13.0384	EAR = 0.2684
A = 3.1623	B = 4.1231	C = 14.1421	EAR = 0.2576
A = 4.1231	B = 3.0000	C = 13.0000	EAR = 0.2740
A = 4.1231	B = 3.1623	C = 14.0357	EAR = 0.2595
A = 4.0000	B = 3.0000	C = 13.0000	EAR = 0.2692
A = 4.1231	B = 3.1623	C = 14.0357	EAR = 0.2595
A = 4.1231	B = 4.0000	C = 13.0000	EAR = 0.3124
A = 4.1231	B = 4.1231	C = 14.0357	EAR = 0.2938
A = 4.0000	B = 4.0000	C = 13.0000	EAR = 0.3077
A = 3.1623	B = 4.0000	C = 14.0357	EAR = 0.2551
A = 4.1231	B = 4.0000	C = 13.0000	EAR = 0.3124
A = 4.1231	B = 4.1231	C = 14.0357	EAR = 0.2938
A = 4.0000	B = 4.0000	C = 13.0000	EAR = 0.3077
A = 4.1231	B = 4.1231	C = 14.0357	EAR = 0.2938
A = 4.0000	B = 4.0000	C = 13.0000	EAR = 0.3077
A = 4.1231	B = 4.1231	C = 14.0357	EAR = 0.2938
A = 4.0000	B = 4.0000	C = 13.0000	EAR = 0.3077
A = 5.0990	B = 4.1231	C = 14.0357	EAR = 0.3285
A = 4.0000	B = 4.0000	C = 14.0000	EAR = 0.2857
A = 4.0000	B = 4.0000	C = 15.0333	EAR = 0.2661
A = 5.0000	B = 4.1231	C = 13.0000	EAR = 0.3509
A = 4.0000	B = 4.0000	C = 14.0357	EAR = 0.2850
A = 5.0000	B = 4.0000	C = 14.0000	EAR = 0.3214
A = 4.0000	B = 4.0000	C = 15.0000	EAR = 0.2667
A = 5.0000	B = 4.0000	C = 13.0000	EAR = 0.3462
A = 4.0000	B = 4.0000	C = 15.0333	EAR = 0.2661
A = 4.0000	B = 4.1231	C = 13.0000	EAR = 0.3124
A = 4.0000	B = 4.0000	C = 15.0333	EAR = 0.2661
A = 4.0000	B = 4.1231	C = 13.0000	EAR = 0.3124
A = 5.0000	B = 4.0000	C = 15.0333	EAR = 0.2993
A = 4.0000	B = 4.0000	C = 13.0000	EAR = 0.3077
A = 5.0000	B = 4.0000	C = 15.0333	EAR = 0.2993
A = 4.0000	B = 4.1231	C = 13.0000	EAR = 0.3124
A = 4.0000	B = 4.1231	C = 14.0000	EAR = 0.2901
A = 4.0000	B = 4.0000	C = 13.0000	EAR = 0.3077
A = 4.0000	B = 4.0000	C = 14.0000	EAR = 0.2857
A = 4.0000	B = 4.0000	C = 13.0000	EAR = 0.3077
A = 4.0000	B = 4.0000	C = 15.0000	EAR = 0.2667
A = 4.0000	B = 4.0000	C = 13.0384	EAR = 0.3068
A = 4.0000	B = 4.0000	C = 15.0000	EAR = 0.2667
A = 4.0000	B = 4.0000	C = 14.0000	EAR = 0.2857
A = 4.0000	B = 4.0000	C = 15.0000	EAR = 0.2667
A = 4.0000	B = 4.0000	C = 14.0000	EAR = 0.2857
A = 4.0000	B = 4.0000	C = 15.0000	EAR = 0.2667
A = 5.0000	B = 4.0000	C = 14.0000	EAR = 0.3214
A = 4.0000	B = 5.0000	C = 15.0000	EAR = 0.3000
A = 4.0000	B = 4.0000	C = 14.0000	EAR = 0.2857
A = 4.0000	B = 5.0000	C = 15.0000	EAR = 0.3000
A = 4.0000	B = 4.0000	C = 14.0000	EAR = 0.2857
A = 4.0000	B = 5.0000	C = 15.0000	EAR = 0.3000
A = 4.0000	B = 4.0000	C = 13.0000	EAR = 0.3077
A = 4.0000	B = 4.0000	C = 15.0333	EAR = 0.2661
A = 4.0000	B = 4.0000	C = 14.0000	EAR = 0.2857
A = 5.0000	B = 4.1231	C = 16.0000	EAR = 0.2851
A = 4.0000	B = 4.0000	C = 14.0000	EAR = 0.2857
A = 4.0000	B = 4.0000	C = 15.0000	EAR = 0.2667
A = 4.0000	B = 4.0000	C = 14.0357	EAR = 0.2850
A = 4.0000	B = 4.0000	C = 15.0000	EAR = 0.2667
A = 5.0000	B = 4.0000	C = 14.0000	EAR = 0.3214
A = 4.0000	B = 5.0000	C = 14.0000	EAR = 0.3214
A = 5.0000	B = 4.0000	C = 14.0000	EAR = 0.3214
A = 4.0000	B = 4.0000	C = 15.0000	EAR = 0.2667
A = 5.0000	B = 4.0000	C = 14.0000	EAR = 0.3214
A = 4.0000	B = 5.0000	C = 15.0000	EAR = 0.3000
A = 5.0000	B = 4.0000	C = 14.0000	EAR = 0.3214
A = 4.0000	B = 5.0000	C = 15.0000	EAR = 0.3000
A = 4.0000	B = 4.0000	C = 14.0000	EAR = 0.2857
A = 4.0000	B = 4.0000	C = 15.0000	EAR = 0.2667
A = 4.0000	B = 4.0000	C = 14.0000	EAR = 0.2857
A = 4.0000	B = 4.0000	C = 15.0000	EAR = 0.2667
A = 5.0000	B = 4.0000	C = 14.0000	EAR = 0.3214
A = 4.0000	B = 5.0000	C = 15.0000	EAR = 0.3000
A = 4.0000	B = 4.0000	C = 14.0000	EAR = 0.2857
A = 4.0000	B = 4.0000	C = 15.0000	EAR = 0.2667
A = 4.0000	B = 4.0000	C = 14.0000	EAR = 0.2857
A = 4.0000	B = 5.0000	C = 15.0000	EAR = 0.3000
A = 4.0000	B = 4.0000	C = 14.0000	EAR = 0.2857
A = 4.0000	B = 5.0000	C = 15.0000	EAR = 0.3000
A = 4.0000	B = 4.0000	C = 14.0000	EAR = 0.2857
A = 4.0000	B = 5.0990	C = 14.0000	EAR = 0.3250
A = 4.0000	B = 4.0000	C = 13.0000	EAR = 0.3077
A = 5.0000	B = 4.0000	C = 15.0333	EAR = 0.2993
A = 4.0000	B = 4.0000	C = 14.0000	EAR = 0.2857
A = 4.0000	B = 5.0000	C = 15.0000	EAR = 0.3000
A = 4.0000	B = 4.0000	C = 14.0000	EAR = 0.2857
A = 4.0000	B = 4.0000	C = 15.0000	EAR = 0.2667
A = 5.0000	B = 4.0000	C = 13.0000	EAR = 0.3462
A = 4.0000	B = 5.0000	C = 15.0000	EAR = 0.3000
A = 4.0000	B = 4.0000	C = 13.0000	EAR = 0.3077
A = 4.0000	B = 5.0000	C = 15.0000	EAR = 0.3000
A = 4.0000	B = 4.0000	C = 14.0000	EAR = 0.2857
A = 4.0000	B = 5.0000	C = 15.0000	EAR = 0.3000
A = 5.0000	B = 4.0000	C = 14.0000	EAR = 0.3214
A = 4.0000	B = 5.0000	C = 15.0000	EAR = 0.3000
A = 4.0000	B = 4.0000	C = 14.0000	EAR = 0.2857
A = 4.0000	B = 5.0000	C = 15.0000	EAR = 0.3000
A = 4.0000	B = 4.1231	C = 13.0000	EAR = 0.3124
A = 4.0000	B = 4.0000	C = 15.0000	EAR = 0.2667
A = 5.0000	B = 4.0000	C = 14.0000	EAR = 0.3214
A = 5.0000	B = 4.0000	C = 15.0333	EAR = 0.2993
A = 4.0000	B = 4.0000	C = 14.0000	EAR = 0.2857
A = 4.0000	B = 4.0000	C = 14.0000	EAR = 0.2857
A = 4.0000	B = 4.0000	C = 14.0000	EAR = 0.2857
A = 4.0000	B = 4.0000	C = 15.0000	EAR = 0.2667
A = 5.0000	B = 4.0000	C = 14.0000	EAR = 0.3214
A = 5.0000	B = 4.1231	C = 15.0333	EAR = 0.3034
A = 5.0000	B = 4.0000	C = 14.0000	EAR = 0.3214
A = 4.0000	B = 5.0990	C = 15.0000	EAR = 0.3033
A = 5.0000	B = 4.0000	C = 14.0000	EAR = 0.3214
A = 4.0000	B = 5.0000	C = 14.0000	EAR = 0.3214
A = 4.0000	B = 4.0000	C = 14.0000	EAR = 0.2857
A = 5.0000	B = 4.1231	C = 14.0357	EAR = 0.3250
A = 4.0000	B = 4.0000	C = 14.0000	EAR = 0.2857
A = 5.0000	B = 4.0000	C = 14.0357	EAR = 0.3206
A = 4.0000	B = 4.0000	C = 13.0000	EAR = 0.3077
A = 4.0000	B = 4.1231	C = 14.0000	EAR = 0.2901
A = 5.0000	B = 4.0000	C = 14.0000	EAR = 0.3214
A = 4.0000	B = 5.0990	C = 14.0000	EAR = 0.3250
A = 5.0000	B = 4.0000	C = 14.0000	EAR = 0.3214
A = 4.0000	B = 5.0000	C = 15.0000	EAR = 0.3000
A = 4.0000	B = 4.1231	C = 13.0000	EAR = 0.3124
A = 4.0000	B = 4.0000	C = 15.0000	EAR = 0.2667
A = 4.0000	B = 4.0000	C = 14.0000	EAR = 0.2857
A = 4.0000	B = 4.0000	C = 15.0000	EAR = 0.2667
A = 4.0000	B = 4.0000	C = 14.0000	EAR = 0.2857
A = 4.0000	B = 4.0000	C = 15.0000	EAR = 0.2667
A = 4.0000	B = 4.0000	C = 13.0000	EAR = 0.3077
A = 4.0000	B = 4.0000	C = 15.0000	EAR = 0.2667
A = 4.0000	B = 4.0000	C = 14.0000	EAR = 0.2857
A = 4.0000	B = 4.0000	C = 14.0000	EAR = 0.2857
A = 4.0000	B = 4.0000	C = 14.0000	EAR = 0.2857
A = 4.0000	B = 5.0000	C = 15.0000	EAR = 0.3000
A = 4.0000	B = 4.0000	C = 13.0000	EAR = 0.3077
A = 4.0000	B = 5.0000	C = 15.0000	EAR = 0.3000
A = 4.0000	B = 4.0000	C = 14.0000	EAR = 0.2857
A = 4.0000	B = 5.0990	C = 14.0000	EAR = 0.3250
A = 4.0000	B = 4.0000	C = 14.0000	EAR = 0.2857
A = 4.0000	B = 4.1231	C = 14.0000	EAR = 0.2901
A = 5.0000	B = 4.0000	C = 14.0000	EAR = 0.3214
A = 4.0000	B = 5.0990	C = 14.0000	EAR = 0.3250
A = 4.0000	B = 4.0000	C = 13.0000	EAR = 0.3077
A = 4.0000	B = 4.1231	C = 14.0000	EAR = 0.2901
A = 4.0000	B = 4.0000	C = 14.0000	EAR = 0.2857
A = 5.0990	B = 4.0000	C = 15.0333	EAR = 0.3026
A = 4.0000	B = 4.1231	C = 13.0000	EAR = 0.3124
A = 4.0000	B = 4.0000	C = 15.0000	EAR = 0.2667
A = 4.0000	B = 4.0000	C = 13.0000	EAR = 0.3077
A = 4.0000	B = 4.0000	C = 14.0000	EAR = 0.2857
A = 4.0000	B = 4.0000	C = 14.0000	EAR = 0.2857
A = 4.0000	B = 4.0000	C = 15.0000	EAR = 0.2667
A = 4.0000	B = 4.0000	C = 13.0000	EAR = 0.3077
A = 4.0000	B = 4.0000	C = 14.0000	EAR = 0.2857
A = 4.0000	B = 4.0000	C = 13.0000	EAR = 0.3077
A = 5.0000	B = 4.0000	C = 14.0357	EAR = 0.3206
A = 4.1231	B = 4.0000	C = 13.0000	EAR = 0.3124
A = 4.0000	B = 4.0000	C = 14.0000	EAR = 0.2857
A = 4.0000	B = 4.0000	C = 13.0000	EAR = 0.3077
A = 4.0000	B = 4.0000	C = 15.0000	EAR = 0.2667
A = 5.0000	B = 4.0000	C = 13.0000	EAR = 0.3462
A = 4.0000	B = 4.1231	C = 14.0357	EAR = 0.2894
A = 4.0000	B = 4.0000	C = 13.0000	EAR = 0.3077
A = 4.0000	B = 5.0990	C = 14.0000	EAR = 0.3250
A = 5.0000	B = 4.0000	C = 14.0000	EAR = 0.3214
A = 4.0000	B = 5.0990	C = 14.0000	EAR = 0.3250
A = 4.0000	B = 4.0000	C = 14.0000	EAR = 0.2857
A = 4.0000	B = 4.0000	C = 15.0000	EAR = 0.2667
A = 4.0000	B = 4.0000	C = 13.0000	EAR = 0.3077
A = 4.0000	B = 4.0000	C = 14.0000	EAR = 0.2857
A = 5.0000	B = 4.0000	C = 14.0000	EAR = 0.3214
A = 4.0000	B = 4.0000	C = 15.0000	EAR = 0.2667
A = 4.0000	B = 4.0000	C = 13.0000	EAR = 0.3077
A = 5.0000	B = 4.1231	C = 14.0357	EAR = 0.3250
A = 4.0000	B = 4.0000	C = 13.0000	EAR = 0.3077
A = 4.1231	B = 4.0000	C = 14.0000	EAR = 0.2901
A = 4.0000	B = 4.0000	C = 13.0000	EAR = 0.3077
A = 4.1231	B = 5.0000	C = 14.0000	EAR = 0.3258
A = 4.0000	B = 4.0000	C = 14.0000	EAR = 0.2857
A = 4.0000	B = 4.0000	C = 14.0000	EAR = 0.2857
A = 4.0000	B = 4.0000	C = 14.0000	EAR = 0.2857
A = 4.0000	B = 4.1231	C = 14.0000	EAR = 0.2901
A = 4.0000	B = 5.0000	C = 13.0000	EAR = 0.3462
A = 5.0000	B = 4.0000	C = 14.0000	EAR = 0.3214
A = 4.0000	B = 4.0000	C = 14.0000	EAR = 0.2857
A = 5.0000	B = 4.0000	C = 15.0000	EAR = 0.3000
A = 4.0000	B = 4.0000	C = 14.0000	EAR = 0.2857
A = 4.0000	B = 4.0000	C = 14.0000	EAR = 0.2857
A = 5.0000	B = 4.0000	C = 14.0000	EAR = 0.3214
A = 4.0000	B = 5.0000	C = 15.0000	EAR = 0.3000
A = 4.0000	B = 4.0000	C = 13.0000	EAR = 0.3077
A = 4.0000	B = 4.0000	C = 14.0000	EAR = 0.2857
A = 4.0000	B = 4.0000	C = 13.0000	EAR = 0.3077
A = 4.0000	B = 5.0000	C = 15.0000	EAR = 0.3000
A = 4.0000	B = 4.0000	C = 13.0384	EAR = 0.3068
A = 4.0000	B = 4.1231	C = 14.0000	EAR = 0.2901
A = 4.0000	B = 4.0000	C = 14.0000	EAR = 0.2857
A = 4.0000	B = 4.0000	C = 15.0000	EAR = 0.2667
A = 4.0000	B = 4.0000	C = 14.0000	EAR = 0.2857
A = 4.0000	B = 4.0000	C = 15.0000	EAR = 0.2667
A = 5.0000	B = 4.0000	C = 14.0000	EAR = 0.3214
A = 4.0000	B = 5.0000	C = 15.0000	EAR = 0.3000
A = 5.0000	B = 4.0000	C = 14.0000	EAR = 0.3214
A = 4.0000	B = 5.0000	C = 15.0000	EAR = 0.3000
A = 5.0000	B = 4.0000	C = 14.0000	EAR = 0.3214
A = 4.0000	B = 5.0990	C = 14.0000	EAR = 0.3250
A = 4.0000	B = 4.0000	C = 14.0000	EAR = 0.2857
A = 4.0000	B = 4.0000	C = 14.0000	EAR = 0.2857
A = 4.0000	B = 4.0000	C = 13.0384	EAR = 0.3068
A = 4.0000	B = 5.0990	C = 14.0000	EAR = 0.3250
A = 4.0000	B = 4.0000	C = 13.0000	EAR = 0.3077
A = 4.0000	B = 4.1231	C = 14.0000	EAR = 0.2901
A = 4.0000	B = 4.0000	C = 14.0000	EAR = 0.2857
A = 4.0000	B = 4.0000	C = 15.0000	EAR = 0.2667
A = 4.0000	B = 4.0000	C = 13.0000	EAR = 0.3077
A = 4.0000	B = 5.0000	C = 14.0000	EAR = 0.3214
A = 4.0000	B = 4.0000	C = 14.0000	EAR = 0.2857
A = 4.0000	B = 4.0000	C = 14.0000	EAR = 0.2857
A = 4.0000	B = 4.0000	C = 13.0000	EAR = 0.3077
A = 4.0000	B = 4.0000	C = 14.0000	EAR = 0.2857
A = 4.0000	B = 4.0000	C = 13.0000	EAR = 0.3077
A = 4.0000	B = 4.1231	C = 14.0000	EAR = 0.2901
A = 5.0000	B = 4.0000	C = 14.0000	EAR = 0.3214
A = 4.0000	B = 4.0000	C = 15.0000	EAR = 0.2667
A = 4.0000	B = 4.0000	C = 13.0000	EAR = 0.3077
A = 4.0000	B = 4.1231	C = 14.0000	EAR = 0.2901
A = 4.0000	B = 4.0000	C = 14.0000	EAR = 0.2857
A = 4.0000	B = 4.0000	C = 14.0357	EAR = 0.2850
A = 4.0000	B = 4.0000	C = 14.0000	EAR = 0.2857
A = 4.0000	B = 4.0000	C = 15.0000	EAR = 0.2667
A = 4.0000	B = 4.0000	C = 13.0000	EAR = 0.3077
A = 4.0000	B = 4.0000	C = 15.0000	EAR = 0.2667
A = 4.0000	B = 4.0000	C = 13.0000	EAR = 0.3077
A = 4.0000	B = 4.1231	C = 14.0000	EAR = 0.2901
A = 5.0000	B = 4.0000	C = 13.0000	EAR = 0.3462
A = 4.0000	B = 5.0990	C = 14.0000	EAR = 0.3250
A = 5.0000	B = 4.0000	C = 14.0000	EAR = 0.3214
A = 5.0000	B = 4.1231	C = 16.0000	EAR = 0.2851
A = 4.0000	B = 4.0000	C = 14.0000	EAR = 0.2857
A = 4.0000	B = 4.0000	C = 14.0000	EAR = 0.2857
A = 5.0000	B = 4.0000	C = 13.0000	EAR = 0.3462
A = 5.0000	B = 4.1231	C = 14.0357	EAR = 0.3250
A = 4.0000	B = 4.0000	C = 14.0000	EAR = 0.2857
A = 4.0000	B = 5.0000	C = 15.0000	EAR = 0.3000
A = 5.0000	B = 4.0000	C = 14.0000	EAR = 0.3214
A = 4.0000	B = 5.0000	C = 14.0000	EAR = 0.3214
A = 4.0000	B = 4.0000	C = 14.0000	EAR = 0.2857
A = 4.0000	B = 5.0990	C = 14.0000	EAR = 0.3250
A = 4.0000	B = 4.0000	C = 14.0357	EAR = 0.2850
A = 5.0000	B = 4.1231	C = 14.0357	EAR = 0.3250
A = 5.0000	B = 4.0000	C = 14.0000	EAR = 0.3214
A = 4.0000	B = 5.0990	C = 14.0000	EAR = 0.3250
A = 4.0000	B = 4.0000	C = 14.0357	EAR = 0.2850
A = 4.0000	B = 4.1231	C = 14.0357	EAR = 0.2894
A = 4.0000	B = 4.0000	C = 14.0357	EAR = 0.2850
A = 4.0000	B = 5.0990	C = 16.0000	EAR = 0.2843
A = 5.0000	B = 4.0000	C = 14.0000	EAR = 0.3214
A = 4.0000	B = 5.0000	C = 15.0000	EAR = 0.3000
A = 4.0000	B = 4.0000	C = 14.0000	EAR = 0.2857
A = 4.0000	B = 5.0990	C = 14.0000	EAR = 0.3250
A = 4.0000	B = 4.0000	C = 14.0000	EAR = 0.2857
A = 4.0000	B = 4.0000	C = 14.0000	EAR = 0.2857
A = 4.0000	B = 4.0000	C = 14.0357	EAR = 0.2850
A = 4.0000	B = 4.0000	C = 14.0357	EAR = 0.2850
A = 4.0000	B = 4.0000	C = 13.0384	EAR = 0.3068
A = 4.0000	B = 4.0000	C = 14.0000	EAR = 0.2857
A = 4.0000	B = 4.0000	C = 13.0000	EAR = 0.3077
A = 4.0000	B = 4.1231	C = 14.0000	EAR = 0.2901
A = 3.0000	B = 3.0000	C = 13.0384	EAR = 0.2301
A = 3.1623	B = 3.0000	C = 14.0357	EAR = 0.2195
A = 2.0000	B = 3.0000	C = 13.0384	EAR = 0.1917
A = 2.0000	B = 2.0000	C = 14.1421	EAR = 0.1414
A = 2.0000	B = 3.0000	C = 13.0384	EAR = 0.1917
A = 3.0000	B = 3.0000	C = 13.0384	EAR = 0.2301
A = 3.0000	B = 4.0000	C = 13.0384	EAR = 0.2684
A = 3.0000	B = 3.0000	C = 14.0357	EAR = 0.2137
A = 4.0000	B = 4.1231	C = 13.0384	EAR = 0.3115
A = 4.1231	B = 3.1623	C = 14.0357	EAR = 0.2595
A = 4.0000	B = 3.0000	C = 13.0384	EAR = 0.2684
A = 4.0000	B = 4.0000	C = 14.0357	EAR = 0.2850
A = 4.0000	B = 4.1231	C = 13.0000	EAR = 0.3124
A = 4.1231	B = 4.1231	C = 14.0357	EAR = 0.2938
A = 4.0000	B = 4.0000	C = 13.0384	EAR = 0.3068
A = 4.0000	B = 4.1231	C = 14.0357	EAR = 0.2894
A = 4.1231	B = 5.0000	C = 13.0384	EAR = 0.3499
A = 5.0000	B = 4.1231	C = 14.0357	EAR = 0.3250
A = 4.0000	B = 5.0000	C = 13.0384	EAR = 0.3451
A = 4.1231	B = 4.1231	C = 14.0357	EAR = 0.2938
A = 4.0000	B = 4.0000	C = 13.0384	EAR = 0.3068
A = 5.0990	B = 4.1231	C = 14.0357	EAR = 0.3285
A = 4.0000	B = 5.0000	C = 13.0384	EAR = 0.3451
A = 5.0000	B = 4.0000	C = 14.0357	EAR = 0.3206
A = 4.0000	B = 5.0000	C = 14.0357	EAR = 0.3206
A = 4.1231	B = 4.0000	C = 14.0000	EAR = 0.2901
A = 4.0000	B = 4.1231	C = 13.0384	EAR = 0.3115
A = 4.1231	B = 4.0000	C = 14.0000	EAR = 0.2901
A = 4.0000	B = 4.0000	C = 14.0000	EAR = 0.2857
A = 4.0000	B = 4.0000	C = 14.0000	EAR = 0.2857
A = 4.0000	B = 4.0000	C = 13.0384	EAR = 0.3068
A = 4.0000	B = 4.1231	C = 14.0357	EAR = 0.2894
A = 4.0000	B = 5.0000	C = 13.0384	EAR = 0.3451
A = 4.0000	B = 4.0000	C = 14.0357	EAR = 0.2850
A = 4.0000	B = 4.0000	C = 14.0357	EAR = 0.2850
A = 4.1231	B = 4.0000	C = 14.0000	EAR = 0.2901
A = 4.0000	B = 4.0000	C = 14.0357	EAR = 0.2850
A = 4.1231	B = 4.0000	C = 14.0357	EAR = 0.2894
A = 4.0000	B = 4.0000	C = 13.0384	EAR = 0.3068
A = 5.0000	B = 4.1231	C = 14.0357	EAR = 0.3250
A = 4.0000	B = 5.0000	C = 13.0384	EAR = 0.3451
A = 4.0000	B = 4.0000	C = 15.0000	EAR = 0.2667
A = 4.0000	B = 4.0000	C = 14.0357	EAR = 0.2850
A = 4.0000	B = 4.1231	C = 14.0000	EAR = 0.2901
A = 4.0000	B = 4.0000	C = 13.0384	EAR = 0.3068
A = 5.0000	B = 4.0000	C = 14.0357	EAR = 0.3206
A = 4.0000	B = 4.0000	C = 14.0357	EAR = 0.2850
A = 4.0000	B = 4.0000	C = 14.0000	EAR = 0.2857
A = 4.0000	B = 5.0000	C = 14.0357	EAR = 0.3206
A = 5.0000	B = 4.1231	C = 14.0357	EAR = 0.3250
A = 4.0000	B = 4.0000	C = 14.0357	EAR = 0.2850
A = 4.1231	B = 4.0000	C = 14.0000	EAR = 0.2901
A = 4.0000	B = 4.0000	C = 14.0000	EAR = 0.2857
A = 4.0000	B = 4.1231	C = 14.0000	EAR = 0.2901
A = 4.0000	B = 4.0000	C = 13.0000	EAR = 0.3077
A = 4.1231	B = 4.0000	C = 14.0000	EAR = 0.2901
A = 4.0000	B = 4.0000	C = 13.0000	EAR = 0.3077
A = 4.1231	B = 4.0000	C = 15.0000	EAR = 0.2708
A = 4.0000	B = 4.0000	C = 14.0357	EAR = 0.2850
A = 4.1231	B = 4.0000	C = 14.0000	EAR = 0.2901
A = 4.0000	B = 5.0000	C = 14.0357	EAR = 0.3206
A = 5.0000	B = 4.0000	C = 14.0357	EAR = 0.3206
A = 4.0000	B = 5.0000	C = 14.0357	EAR = 0.3206
A = 4.0000	B = 4.1231	C = 14.0357	EAR = 0.2894
A = 4.0000	B = 4.0000	C = 14.0357	EAR = 0.2850
A = 4.0000	B = 4.1231	C = 14.0000	EAR = 0.2901
A = 4.0000	B = 4.0000	C = 14.0357	EAR = 0.2850
A = 4.0000	B = 5.0000	C = 15.0000	EAR = 0.3000
A = 4.0000	B = 4.0000	C = 14.0000	EAR = 0.2857
A = 4.1231	B = 4.0000	C = 15.0000	EAR = 0.2708
A = 4.0000	B = 4.0000	C = 14.0000	EAR = 0.2857
A = 4.0000	B = 4.0000	C = 15.0000	EAR = 0.2667
A = 4.0000	B = 4.0000	C = 14.0000	EAR = 0.2857
A = 4.1231	B = 4.0000	C = 15.0000	EAR = 0.2708
A = 4.0000	B = 4.0000	C = 13.0384	EAR = 0.3068
A = 4.0000	B = 4.1231	C = 14.0000	EAR = 0.2901
A = 4.0000	B = 4.0000	C = 13.0384	EAR = 0.3068
A = 4.0000	B = 4.1231	C = 14.0000	EAR = 0.2901
A = 4.0000	B = 5.0000	C = 14.0357	EAR = 0.3206
A = 5.0000	B = 4.1231	C = 15.0333	EAR = 0.3034
A = 4.0000	B = 4.0000	C = 14.0357	EAR = 0.2850
A = 4.0000	B = 5.0000	C = 15.0000	EAR = 0.3000
A = 4.0000	B = 5.0000	C = 14.0357	EAR = 0.3206
A = 4.0000	B = 5.0000	C = 15.0000	EAR = 0.3000
A = 4.0000	B = 4.0000	C = 14.0357	EAR = 0.2850
A = 4.1231	B = 4.0000	C = 15.0000	EAR = 0.2708
A = 4.0000	B = 4.0000	C = 14.0000	EAR = 0.2857
A = 5.0000	B = 4.1231	C = 14.0357	EAR = 0.3250
A = 4.0000	B = 5.0000	C = 14.0357	EAR = 0.3206
A = 5.0000	B = 4.1231	C = 15.0333	EAR = 0.3034
A = 5.0000	B = 5.0000	C = 14.0000	EAR = 0.3571
A = 5.0000	B = 5.0000	C = 15.0000	EAR = 0.3333
A = 4.0000	B = 5.0000	C = 14.0357	EAR = 0.3206
A = 5.0000	B = 4.0000	C = 15.0333	EAR = 0.2993
A = 4.0000	B = 4.0000	C = 14.0000	EAR = 0.2857
A = 4.1231	B = 4.0000	C = 15.0000	EAR = 0.2708
A = 4.0000	B = 5.0000	C = 14.0357	EAR = 0.3206
A = 4.1231	B = 4.0000	C = 14.0357	EAR = 0.2894
A = 4.0000	B = 4.0000	C = 14.0357	EAR = 0.2850
A = 4.1231	B = 4.0000	C = 15.0000	EAR = 0.2708
A = 4.0000	B = 4.0000	C = 14.0000	EAR = 0.2857
A = 4.0000	B = 4.0000	C = 15.0000	EAR = 0.2667
A = 4.0000	B = 5.0000	C = 14.0357	EAR = 0.3206
A = 5.0000	B = 4.0000	C = 15.0333	EAR = 0.2993
A = 4.0000	B = 5.0000	C = 14.0357	EAR = 0.3206
A = 5.0000	B = 4.0000	C = 15.0333	EAR = 0.2993
A = 4.0000	B = 5.0000	C = 14.0357	EAR = 0.3206
A = 5.0000	B = 4.0000	C = 15.0333	EAR = 0.2993
A = 4.0000	B = 5.0000	C = 13.0384	EAR = 0.3451
A = 5.0000	B = 4.0000	C = 14.0357	EAR = 0.3206
A = 4.0000	B = 5.0000	C = 14.0357	EAR = 0.3206
A = 4.0000	B = 4.0000	C = 15.0000	EAR = 0.2667
A = 4.0000	B = 4.0000	C = 14.0000	EAR = 0.2857
A = 4.1231	B = 5.0000	C = 15.0000	EAR = 0.3041
A = 4.0000	B = 4.0000	C = 14.0357	EAR = 0.2850
A = 4.1231	B = 4.0000	C = 15.0000	EAR = 0.2708
A = 4.0000	B = 4.0000	C = 14.0357	EAR = 0.2850
A = 4.0000	B = 4.0000	C = 14.0357	EAR = 0.2850
A = 4.0000	B = 4.0000	C = 14.0357	EAR = 0.2850
A = 4.0000	B = 4.1231	C = 14.0357	EAR = 0.2894
A = 4.0000	B = 4.0000	C = 14.0000	EAR = 0.2857
A = 4.0000	B = 4.0000	C = 14.0000	EAR = 0.2857
A = 4.0000	B = 4.0000	C = 14.0000	EAR = 0.2857
A = 4.0000	B = 4.1231	C = 14.0000	EAR = 0.2901
A = 4.0000	B = 4.0000	C = 14.0000	EAR = 0.2857
A = 4.0000	B = 5.0000	C = 15.0000	EAR = 0.3000
A = 4.0000	B = 4.0000	C = 14.0000	EAR = 0.2857
A = 4.0000	B = 4.1231	C = 15.0000	EAR = 0.2708
A = 4.0000	B = 4.0000	C = 14.0357	EAR = 0.2850
A = 4.0000	B = 4.1231	C = 15.0000	EAR = 0.2708
A = 4.0000	B = 5.0000	C = 14.0357	EAR = 0.3206
A = 4.1231	B = 4.0000	C = 15.0333	EAR = 0.2702
A = 4.0000	B = 4.0000	C = 14.0357	EAR = 0.2850
A = 5.0000	B = 4.0000	C = 15.0333	EAR = 0.2993
A = 5.0000	B = 4.0000	C = 14.0357	EAR = 0.3206
A = 4.0000	B = 5.0000	C = 15.0000	EAR = 0.3000
A = 4.0000	B = 4.0000	C = 14.0357	EAR = 0.2850
A = 4.0000	B = 5.0990	C = 14.0000	EAR = 0.3250
A = 4.0000	B = 4.0000	C = 14.0000	EAR = 0.2857
A = 4.0000	B = 5.0990	C = 15.0000	EAR = 0.3033
A = 4.0000	B = 5.0000	C = 14.0357	EAR = 0.3206
A = 4.0000	B = 5.0000	C = 15.0000	EAR = 0.3000
A = 4.0000	B = 5.0000	C = 14.0357	EAR = 0.3206
A = 4.0000	B = 4.0000	C = 15.0333	EAR = 0.2661
A = 4.0000	B = 5.0000	C = 14.0357	EAR = 0.3206
A = 5.0000	B = 4.1231	C = 15.0000	EAR = 0.3041
A = 4.0000	B = 4.0000	C = 14.0357	EAR = 0.2850
A = 4.0000	B = 5.0990	C = 14.0000	EAR = 0.3250
A = 4.0000	B = 5.0000	C = 14.0357	EAR = 0.3206
A = 4.0000	B = 5.0000	C = 15.0000	EAR = 0.3000
A = 4.0000	B = 5.0000	C = 14.0357	EAR = 0.3206
A = 4.0000	B = 5.0990	C = 15.0000	EAR = 0.3033
A = 4.0000	B = 4.0000	C = 13.0000	EAR = 0.3077
A = 4.0000	B = 4.0000	C = 15.0000	EAR = 0.2667
A = 4.0000	B = 5.0000	C = 14.0357	EAR = 0.3206
A = 4.0000	B = 4.1231	C = 14.0357	EAR = 0.2894
A = 4.0000	B = 5.0000	C = 14.0357	EAR = 0.3206
A = 5.0000	B = 4.0000	C = 15.0333	EAR = 0.2993
A = 4.0000	B = 5.0000	C = 14.0357	EAR = 0.3206
A = 4.0000	B = 4.0000	C = 15.0000	EAR = 0.2667
A = 4.0000	B = 5.0000	C = 14.0357	EAR = 0.3206
A = 4.1231	B = 4.0000	C = 15.0000	EAR = 0.2708
A = 4.0000	B = 5.0000	C = 14.0357	EAR = 0.3206
A = 4.0000	B = 5.0000	C = 15.0000	EAR = 0.3000
A = 4.0000	B = 5.0000	C = 13.0384	EAR = 0.3451
A = 4.1231	B = 4.0000	C = 15.0000	EAR = 0.2708
A = 4.0000	B = 4.0000	C = 13.0384	EAR = 0.3068
A = 4.1231	B = 4.0000	C = 15.0000	EAR = 0.2708
A = 4.0000	B = 4.0000	C = 13.0384	EAR = 0.3068
A = 4.0000	B = 4.1231	C = 14.0000	EAR = 0.2901
A = 4.0000	B = 5.0000	C = 14.0357	EAR = 0.3206
A = 5.0000	B = 4.1231	C = 15.0333	EAR = 0.3034
A = 4.0000	B = 5.0000	C = 14.0357	EAR = 0.3206
A = 5.0000	B = 4.0000	C = 15.0333	EAR = 0.2993
A = 4.0000	B = 5.0000	C = 13.0384	EAR = 0.3451
A = 5.0990	B = 4.0000	C = 15.0333	EAR = 0.3026
A = 4.0000	B = 5.0000	C = 14.0357	EAR = 0.3206
A = 4.0000	B = 4.1231	C = 15.0000	EAR = 0.2708
A = 4.0000	B = 5.0000	C = 14.0357	EAR = 0.3206
A = 4.0000	B = 4.0000	C = 15.0000	EAR = 0.2667
A = 4.0000	B = 5.0000	C = 14.0357	EAR = 0.3206
A = 4.0000	B = 4.0000	C = 15.0000	EAR = 0.2667
A = 4.0000	B = 5.0000	C = 14.0357	EAR = 0.3206
A = 4.0000	B = 4.0000	C = 15.0000	EAR = 0.2667
A = 4.0000	B = 5.0000	C = 14.0357	EAR = 0.3206
A = 5.0990	B = 4.0000	C = 15.0333	EAR = 0.3026
A = 4.0000	B = 5.0000	C = 14.0357	EAR = 0.3206
A = 4.0000	B = 4.1231	C = 15.0000	EAR = 0.2708
A = 4.0000	B = 5.0000	C = 14.0357	EAR = 0.3206
A = 5.0990	B = 4.0000	C = 15.0333	EAR = 0.3026
A = 4.0000	B = 5.0000	C = 14.0357	EAR = 0.3206
A = 4.0000	B = 5.0000	C = 15.0000	EAR = 0.3000
A = 4.0000	B = 5.0000	C = 14.0357	EAR = 0.3206
A = 4.1231	B = 5.0000	C = 15.0000	EAR = 0.3041
A = 4.0000	B = 4.0000	C = 13.0000	EAR = 0.3077
A = 5.0990	B = 4.0000	C = 15.0333	EAR = 0.3026
A = 4.0000	B = 5.0000	C = 14.0357	EAR = 0.3206
A = 5.0990	B = 4.0000	C = 15.0333	EAR = 0.3026
A = 4.0000	B = 5.0000	C = 14.0357	EAR = 0.3206
A = 4.1231	B = 4.0000	C = 15.0333	EAR = 0.2702
A = 4.0000	B = 5.0000	C = 14.0357	EAR = 0.3206
A = 4.1231	B = 5.0000	C = 15.0000	EAR = 0.3041
A = 4.0000	B = 4.0000	C = 14.0000	EAR = 0.2857
A = 4.0000	B = 4.0000	C = 15.0000	EAR = 0.2667
A = 4.0000	B = 4.0000	C = 14.0000	EAR = 0.2857
A = 4.0000	B = 4.0000	C = 15.0000	EAR = 0.2667
A = 4.0000	B = 4.0000	C = 14.0000	EAR = 0.2857
A = 4.0000	B = 5.0000	C = 15.0000	EAR = 0.3000
A = 4.0000	B = 5.0000	C = 14.0357	EAR = 0.3206
A = 4.1231	B = 4.0000	C = 15.0000	EAR = 0.2708
A = 4.0000	B = 5.0000	C = 14.0357	EAR = 0.3206
A = 5.0000	B = 4.0000	C = 15.0333	EAR = 0.2993
A = 4.0000	B = 5.0000	C = 14.0357	EAR = 0.3206
A = 5.0000	B = 5.0990	C = 15.0333	EAR = 0.3359
A = 4.0000	B = 5.0000	C = 14.0357	EAR = 0.3206
A = 5.0000	B = 4.0000	C = 15.0333	EAR = 0.2993
A = 4.0000	B = 5.0000	C = 13.0384	EAR = 0.3451
A = 4.1231	B = 4.0000	C = 15.0000	EAR = 0.2708
A = 4.0000	B = 5.0000	C = 13.0384	EAR = 0.3451
A = 4.1231	B = 4.0000	C = 15.0000	EAR = 0.2708
A = 4.0000	B = 5.0000	C = 14.0357	EAR = 0.3206
A = 4.0000	B = 4.0000	C = 15.0000	EAR = 0.2667
A = 4.0000	B = 4.0000	C = 14.0000	EAR = 0.2857
A = 4.0000	B = 4.0000	C = 15.0000	EAR = 0.2667
A = 4.0000	B = 4.0000	C = 13.0384	EAR = 0.3068
A = 4.0000	B = 4.0000	C = 15.0000	EAR = 0.2667
A = 4.0000	B = 5.0000	C = 14.0357	EAR = 0.3206
A = 5.0000	B = 4.1231	C = 15.0333	EAR = 0.3034
A = 5.0000	B = 4.0000	C = 14.0000	EAR = 0.3214
A = 5.0000	B = 5.0990	C = 15.0333	EAR = 0.3359
A = 4.0000	B = 5.0000	C = 14.0357	EAR = 0.3206
A = 5.0000	B = 5.0990	C = 15.0333	EAR = 0.3359
A = 4.0000	B = 4.0000	C = 13.0000	EAR = 0.3077
A = 4.1231	B = 5.0000	C = 15.0333	EAR = 0.3034
A = 4.0000	B = 5.0000	C = 13.0384	EAR = 0.3451
A = 5.0000	B = 4.0000	C = 15.0333	EAR = 0.2993
A = 4.0000	B = 4.0000	C = 13.0000	EAR = 0.3077
A = 4.0000	B = 4.1231	C = 14.0000	EAR = 0.2901
A = 4.1231	B = 5.0000	C = 14.0357	EAR = 0.3250
A = 5.0000	B = 4.0000	C = 15.0333	EAR = 0.2993
A = 5.0000	B = 5.0000	C = 14.0000	EAR = 0.3571
A = 5.0000	B = 5.0000	C = 15.0000	EAR = 0.3333
A = 4.0000	B = 5.0000	C = 13.0384	EAR = 0.3451
A = 4.0000	B = 5.0990	C = 14.0000	EAR = 0.3250
A = 4.0000	B = 5.0000	C = 13.0384	EAR = 0.3451
A = 4.0000	B = 5.0990	C = 14.0000	EAR = 0.3250
A = 5.0000	B = 4.0000	C = 14.0000	EAR = 0.3214
A = 4.0000	B = 5.0000	C = 15.0000	EAR = 0.3000
A = 5.0000	B = 4.0000	C = 14.0000	EAR = 0.3214
A = 4.0000	B = 5.0000	C = 15.0000	EAR = 0.3000
A = 5.0000	B = 4.0000	C = 14.0357	EAR = 0.3206
A = 4.0000	B = 5.0990	C = 15.0333	EAR = 0.3026
A = 5.0000	B = 4.0000	C = 14.0357	EAR = 0.3206
A = 4.0000	B = 5.0000	C = 15.0333	EAR = 0.2993
A = 4.0000	B = 4.0000	C = 14.0000	EAR = 0.2857
A = 4.0000	B = 5.0000	C = 15.0000	EAR = 0.3000
A = 5.0000	B = 4.0000	C = 14.0000	EAR = 0.3214
A = 5.0990	B = 4.0000	C = 15.0333	EAR = 0.3026
A = 4.0000	B = 4.0000	C = 14.0000	EAR = 0.2857
A = 4.0000	B = 4.0000	C = 15.0333	EAR = 0.2661
A = 4.0000	B = 4.0000	C = 14.0000	EAR = 0.2857
A = 4.0000	B = 5.0000	C = 15.0333	EAR = 0.2993
A = 4.0000	B = 5.0000	C = 14.0357	EAR = 0.3206
A = 4.0000	B = 5.0000	C = 15.0333	EAR = 0.2993
A = 4.0000	B = 4.0000	C = 14.0357	EAR = 0.2850
A = 4.1231	B = 5.0000	C = 15.0333	EAR = 0.3034
A = 5.0990	B = 4.0000	C = 13.0384	EAR = 0.3489
A = 4.0000	B = 5.0000	C = 15.0333	EAR = 0.2993
A = 4.1231	B = 4.0000	C = 13.0000	EAR = 0.3124
A = 5.0000	B = 4.0000	C = 15.0333	EAR = 0.2993
A = 4.0000	B = 4.0000	C = 14.0000	EAR = 0.2857
A = 5.0000	B = 4.0000	C = 15.0333	EAR = 0.2993
A = 4.0000	B = 5.0000	C = 14.0357	EAR = 0.3206
A = 5.0000	B = 4.1231	C = 15.0333	EAR = 0.3034
A = 4.0000	B = 4.0000	C = 14.0357	EAR = 0.2850
A = 5.0990	B = 4.0000	C = 15.0333	EAR = 0.3026
A = 4.0000	B = 5.0000	C = 13.0000	EAR = 0.3462
A = 5.0000	B = 4.0000	C = 15.0000	EAR = 0.3000
A = 4.0000	B = 4.0000	C = 14.0000	EAR = 0.2857
A = 5.0000	B = 4.0000	C = 15.0333	EAR = 0.2993
A = 4.0000	B = 5.0000	C = 14.0357	EAR = 0.3206
A = 5.0000	B = 4.0000	C = 15.0333	EAR = 0.2993
A = 4.1231	B = 4.0000	C = 14.0357	EAR = 0.2894
A = 4.0000	B = 4.1231	C = 16.0000	EAR = 0.2538
A = 4.0000	B = 4.0000	C = 13.0384	EAR = 0.3068
A = 4.1231	B = 4.1231	C = 14.0000	EAR = 0.2945
A = 5.0000	B = 4.0000	C = 14.0357	EAR = 0.3206
A = 4.0000	B = 5.0000	C = 15.0000	EAR = 0.3000
A = 5.0000	B = 4.0000	C = 14.0000	EAR = 0.3214
A = 4.1231	B = 5.0000	C = 15.0000	EAR = 0.3041
A = 5.0000	B = 4.0000	C = 14.0000	EAR = 0.3214
A = 4.0000	B = 5.0000	C = 15.0000	EAR = 0.3000
A = 5.0000	B = 5.0000	C = 14.0000	EAR = 0.3571
A = 4.0000	B = 5.0000	C = 15.0000	EAR = 0.3000
A = 4.0000	B = 5.0000	C = 14.0000	EAR = 0.3214
A = 4.1231	B = 5.0000	C = 15.0000	EAR = 0.3041
A = 5.0000	B = 5.0990	C = 14.0357	EAR = 0.3598
A = 4.1231	B = 5.0000	C = 15.0000	EAR = 0.3041
A = 5.0000	B = 5.0000	C = 14.0000	EAR = 0.3571
A = 5.0000	B = 4.1231	C = 15.0000	EAR = 0.3041
A = 5.0000	B = 5.0000	C = 14.0000	EAR = 0.3571
A = 5.0000	B = 5.0000	C = 15.0000	EAR = 0.3333
A = 5.0000	B = 5.0000	C = 14.0357	EAR = 0.3562
A = 5.0000	B = 5.0000	C = 15.0000	EAR = 0.3333
A = 5.0000	B = 5.0000	C = 14.0357	EAR = 0.3562
A = 5.0000	B = 5.0000	C = 15.0333	EAR = 0.3326
A = 5.0000	B = 5.0000	C = 14.0357	EAR = 0.3562
A = 5.0990	B = 5.0000	C = 15.0000	EAR = 0.3366
[truncated: 8,630 more rows]
