# Supplementary material for: Adjusting eye aspect ratio for strong eye blink detection based on facial landmarks
Source: PeerJ Comput Sci. 2022 Apr 18;8:e943. doi: 10.7717/peerj-cs.943 (PMC9044337; doi:10.7717/peerj-cs.943)
Supplement: Supplemental Information 4 [file peerj-cs-08-943-s004.txt]

A = 5.0990	B = 5.0000	C = 16.0000	EAR = 0.3156
A = 4.0000	B = 5.0990	C = 17.2627	EAR = 0.2635
A = 5.0000	B = 4.1231	C = 18.0278	EAR = 0.2530
A = 5.0990	B = 4.1231	C = 17.2627	EAR = 0.2671
A = 4.0000	B = 4.1231	C = 18.0278	EAR = 0.2253
A = 5.0990	B = 4.1231	C = 17.2627	EAR = 0.2671
A = 5.0000	B = 4.1231	C = 18.0278	EAR = 0.2530
A = 5.0990	B = 5.0990	C = 17.2627	EAR = 0.2954
A = 5.0000	B = 4.1231	C = 18.0000	EAR = 0.2534
A = 4.1231	B = 5.0990	C = 17.1172	EAR = 0.2694
A = 5.0000	B = 4.0000	C = 18.0278	EAR = 0.2496
A = 5.0990	B = 5.0000	C = 17.2627	EAR = 0.2925
A = 5.0990	B = 4.1231	C = 18.0278	EAR = 0.2558
A = 5.0000	B = 4.1231	C = 18.2483	EAR = 0.2500
A = 5.0990	B = 4.1231	C = 18.0000	EAR = 0.2562
A = 4.1231	B = 5.0000	C = 18.1108	EAR = 0.2519
A = 5.0990	B = 4.1231	C = 18.0278	EAR = 0.2558
A = 5.0990	B = 5.0000	C = 18.1108	EAR = 0.2788
A = 5.0000	B = 4.0000	C = 17.0294	EAR = 0.2642
A = 5.0990	B = 5.0990	C = 17.1172	EAR = 0.2979
A = 5.0000	B = 5.0000	C = 17.0000	EAR = 0.2941
A = 4.1231	B = 5.0000	C = 17.1172	EAR = 0.2665
A = 5.0000	B = 5.0000	C = 18.0000	EAR = 0.2778
A = 4.1231	B = 5.0990	C = 17.2627	EAR = 0.2671
A = 5.0000	B = 4.0000	C = 17.0000	EAR = 0.2647
A = 4.1231	B = 5.0990	C = 17.2627	EAR = 0.2671
A = 5.0000	B = 5.0000	C = 17.0294	EAR = 0.2936
A = 5.0990	B = 5.0990	C = 18.2483	EAR = 0.2794
A = 5.0990	B = 5.0990	C = 18.0278	EAR = 0.2828
A = 5.0990	B = 5.0000	C = 17.2627	EAR = 0.2925
A = 5.0000	B = 5.0000	C = 17.0000	EAR = 0.2941
A = 4.1231	B = 5.0000	C = 17.2627	EAR = 0.2642
A = 5.0000	B = 5.0990	C = 18.0278	EAR = 0.2801
A = 4.1231	B = 5.0990	C = 18.2483	EAR = 0.2527
A = 5.0000	B = 5.0990	C = 18.0000	EAR = 0.2805
A = 5.0990	B = 5.0000	C = 18.2483	EAR = 0.2767
A = 5.0000	B = 5.0990	C = 18.0278	EAR = 0.2801
A = 4.1231	B = 5.0990	C = 18.2483	EAR = 0.2527
A = 5.0990	B = 5.0990	C = 18.0278	EAR = 0.2828
A = 5.0990	B = 5.0990	C = 18.2483	EAR = 0.2794
A = 4.1231	B = 5.0990	C = 18.0278	EAR = 0.2558
A = 5.0990	B = 5.0990	C = 18.2483	EAR = 0.2794
A = 4.1231	B = 4.0000	C = 18.0278	EAR = 0.2253
A = 5.0990	B = 5.0990	C = 18.2483	EAR = 0.2794
A = 5.0990	B = 5.0000	C = 18.0278	EAR = 0.2801
A = 5.0000	B = 6.0828	C = 18.2483	EAR = 0.3037
A = 5.0990	B = 5.0000	C = 18.0278	EAR = 0.2801
A = 5.0000	B = 5.0990	C = 18.2483	EAR = 0.2767
A = 4.0000	B = 4.1231	C = 18.0278	EAR = 0.2253
A = 4.1231	B = 4.1231	C = 18.1108	EAR = 0.2277
A = 3.0000	B = 2.0000	C = 18.0000	EAR = 0.1389
A = 2.0000	B = 3.0000	C = 18.2483	EAR = 0.1370
A = 3.0000	B = 2.0000	C = 18.0278	EAR = 0.1387
A = 2.0000	B = 3.0000	C = 18.1108	EAR = 0.1380
A = 3.0000	B = 3.0000	C = 18.0000	EAR = 0.1667
A = 3.0000	B = 3.0000	C = 18.1108	EAR = 0.1656
A = 4.0000	B = 3.0000	C = 18.0278	EAR = 0.1941
A = 4.1231	B = 4.0000	C = 18.2483	EAR = 0.2226
A = 4.1231	B = 4.0000	C = 18.0278	EAR = 0.2253
A = 4.1231	B = 4.0000	C = 18.2483	EAR = 0.2226
A = 5.0000	B = 4.0000	C = 18.0000	EAR = 0.2500
A = 4.1231	B = 5.0000	C = 18.2483	EAR = 0.2500
A = 5.0000	B = 4.0000	C = 18.0000	EAR = 0.2500
A = 4.1231	B = 5.0000	C = 17.2627	EAR = 0.2642
A = 5.0000	B = 5.0000	C = 18.0278	EAR = 0.2774
A = 4.1231	B = 5.0000	C = 18.2483	EAR = 0.2500
A = 5.0000	B = 4.0000	C = 17.0294	EAR = 0.2642
A = 4.1231	B = 5.0990	C = 17.2627	EAR = 0.2671
A = 4.0000	B = 5.0000	C = 18.0278	EAR = 0.2496
A = 4.1231	B = 5.0990	C = 18.2483	EAR = 0.2527
A = 4.0000	B = 4.0000	C = 18.0278	EAR = 0.2219
A = 4.1231	B = 4.0000	C = 17.2627	EAR = 0.2353
A = 4.0000	B = 4.0000	C = 18.0278	EAR = 0.2219
A = 5.0990	B = 4.0000	C = 18.2483	EAR = 0.2493
A = 4.0000	B = 4.0000	C = 17.0294	EAR = 0.2349
A = 5.0990	B = 5.0990	C = 17.2627	EAR = 0.2954
A = 5.0000	B = 4.0000	C = 17.0000	EAR = 0.2647
A = 5.0990	B = 5.0990	C = 17.1172	EAR = 0.2979
A = 5.0000	B = 4.0000	C = 17.0294	EAR = 0.2642
A = 5.0990	B = 5.0990	C = 17.2627	EAR = 0.2954
A = 5.0000	B = 4.0000	C = 17.0294	EAR = 0.2642
A = 5.0990	B = 5.0990	C = 17.2627	EAR = 0.2954
A = 5.0000	B = 4.0000	C = 18.0278	EAR = 0.2496
A = 5.0990	B = 5.0990	C = 17.2627	EAR = 0.2954
A = 5.0000	B = 4.0000	C = 17.0000	EAR = 0.2647
A = 4.1231	B = 5.0990	C = 17.1172	EAR = 0.2694
A = 5.0000	B = 4.0000	C = 17.0294	EAR = 0.2642
A = 5.0000	B = 5.0990	C = 18.1108	EAR = 0.2788
A = 5.0990	B = 4.1231	C = 18.0000	EAR = 0.2562
A = 5.0990	B = 5.0000	C = 18.1108	EAR = 0.2788
A = 5.0000	B = 4.1231	C = 18.0000	EAR = 0.2534
A = 4.1231	B = 5.0000	C = 18.1108	EAR = 0.2519
A = 5.0000	B = 5.0990	C = 18.0000	EAR = 0.2805
A = 5.0990	B = 5.0990	C = 18.1108	EAR = 0.2815
A = 5.0000	B = 4.1231	C = 18.0278	EAR = 0.2530
A = 4.1231	B = 5.0000	C = 18.1108	EAR = 0.2519
A = 5.0000	B = 4.1231	C = 18.0278	EAR = 0.2530
A = 5.0000	B = 5.0990	C = 18.1108	EAR = 0.2788
A = 5.0000	B = 4.0000	C = 18.0000	EAR = 0.2500
A = 4.0000	B = 5.0990	C = 18.2483	EAR = 0.2493
A = 5.0990	B = 4.1231	C = 18.0278	EAR = 0.2558
A = 5.0000	B = 5.0990	C = 18.1108	EAR = 0.2788
A = 5.0000	B = 5.0990	C = 18.0000	EAR = 0.2805
A = 4.1231	B = 5.0990	C = 18.2483	EAR = 0.2527
A = 5.0000	B = 4.0000	C = 18.0278	EAR = 0.2496
A = 4.1231	B = 5.0990	C = 18.2483	EAR = 0.2527
A = 5.0000	B = 5.0000	C = 18.0278	EAR = 0.2774
A = 4.1231	B = 5.0000	C = 18.2483	EAR = 0.2500
A = 5.0000	B = 4.0000	C = 17.0294	EAR = 0.2642
A = 5.0990	B = 5.0000	C = 17.1172	EAR = 0.2950
A = 5.0000	B = 4.0000	C = 17.0000	EAR = 0.2647
A = 4.1231	B = 5.0000	C = 17.2627	EAR = 0.2642
A = 5.0000	B = 5.0000	C = 17.0000	EAR = 0.2941
A = 5.0990	B = 5.0990	C = 17.1172	EAR = 0.2979
A = 5.0000	B = 4.0000	C = 17.0294	EAR = 0.2642
A = 5.0990	B = 5.0990	C = 17.1172	EAR = 0.2979
A = 4.0000	B = 4.0000	C = 18.0278	EAR = 0.2219
A = 5.0990	B = 5.0990	C = 19.1050	EAR = 0.2669
A = 5.0000	B = 4.0000	C = 17.0294	EAR = 0.2642
A = 5.0990	B = 4.1231	C = 18.1108	EAR = 0.2546
A = 4.0000	B = 4.1231	C = 18.0278	EAR = 0.2253
A = 5.0990	B = 4.0000	C = 18.2483	EAR = 0.2493
A = 4.1231	B = 5.0990	C = 18.0278	EAR = 0.2558
A = 5.0990	B = 5.0000	C = 17.2627	EAR = 0.2925
A = 4.0000	B = 4.1231	C = 18.0278	EAR = 0.2253
A = 5.0990	B = 4.1231	C = 19.2354	EAR = 0.2397
A = 4.0000	B = 5.0000	C = 18.0000	EAR = 0.2500
A = 5.0990	B = 5.0000	C = 17.2627	EAR = 0.2925
A = 4.0000	B = 5.0990	C = 18.0278	EAR = 0.2524
A = 5.0990	B = 5.0000	C = 17.2627	EAR = 0.2925
A = 4.1231	B = 5.0990	C = 18.0278	EAR = 0.2558
A = 5.0990	B = 4.1231	C = 17.2627	EAR = 0.2671
A = 4.0000	B = 5.0990	C = 18.0278	EAR = 0.2524
A = 5.0990	B = 4.1231	C = 17.2627	EAR = 0.2671
A = 4.0000	B = 5.0990	C = 18.0278	EAR = 0.2524
A = 5.0990	B = 4.0000	C = 17.2627	EAR = 0.2635
A = 5.0990	B = 5.0000	C = 18.0278	EAR = 0.2801
A = 5.0990	B = 5.0990	C = 18.2483	EAR = 0.2794
A = 4.1231	B = 4.0000	C = 18.0278	EAR = 0.2253
A = 5.0990	B = 5.0000	C = 18.2483	EAR = 0.2767
A = 5.0990	B = 5.0000	C = 18.0278	EAR = 0.2801
A = 5.0990	B = 5.0990	C = 17.2627	EAR = 0.2954
A = 4.1231	B = 5.0000	C = 18.0278	EAR = 0.2530
A = 5.0990	B = 5.0000	C = 18.2483	EAR = 0.2767
A = 4.0000	B = 5.0990	C = 18.0278	EAR = 0.2524
A = 5.0990	B = 5.0000	C = 18.2483	EAR = 0.2767
A = 5.0000	B = 5.0990	C = 18.0000	EAR = 0.2805
A = 4.1231	B = 5.0000	C = 18.2483	EAR = 0.2500
A = 5.0000	B = 5.0000	C = 18.0278	EAR = 0.2774
A = 5.0990	B = 5.0990	C = 19.2354	EAR = 0.2651
A = 4.0000	B = 4.1231	C = 18.0278	EAR = 0.2253
A = 4.1231	B = 4.0000	C = 18.2483	EAR = 0.2226
A = 4.0000	B = 5.0990	C = 18.0278	EAR = 0.2524
A = 5.0990	B = 5.0000	C = 19.2354	EAR = 0.2625
A = 4.0000	B = 5.0990	C = 18.0278	EAR = 0.2524
A = 5.0990	B = 5.0990	C = 19.2354	EAR = 0.2651
A = 4.0000	B = 4.1231	C = 18.0278	EAR = 0.2253
A = 5.0990	B = 4.1231	C = 18.2483	EAR = 0.2527
A = 4.1231	B = 5.0000	C = 18.0278	EAR = 0.2530
A = 5.0000	B = 5.0990	C = 19.2354	EAR = 0.2625
A = 4.0000	B = 4.0000	C = 18.0278	EAR = 0.2219
A = 5.0990	B = 5.0000	C = 19.2354	EAR = 0.2625
A = 4.1231	B = 4.1231	C = 18.0278	EAR = 0.2287
A = 5.0990	B = 4.0000	C = 18.2483	EAR = 0.2493
A = 4.0000	B = 4.1231	C = 18.0278	EAR = 0.2253
A = 5.0990	B = 4.1231	C = 18.2483	EAR = 0.2527
A = 4.0000	B = 4.1231	C = 18.0278	EAR = 0.2253
A = 5.0990	B = 4.0000	C = 18.2483	EAR = 0.2493
A = 4.1231	B = 4.0000	C = 18.0278	EAR = 0.2253
A = 5.0990	B = 5.0990	C = 18.2483	EAR = 0.2794
A = 4.1231	B = 4.1231	C = 18.0278	EAR = 0.2287
A = 5.0990	B = 5.0990	C = 18.2483	EAR = 0.2794
A = 4.1231	B = 5.0000	C = 18.0278	EAR = 0.2530
A = 5.0990	B = 5.0990	C = 18.2483	EAR = 0.2794
A = 4.1231	B = 5.0990	C = 18.0278	EAR = 0.2558
A = 5.0990	B = 5.0000	C = 18.2483	EAR = 0.2767
A = 5.0990	B = 5.0000	C = 18.0278	EAR = 0.2801
A = 5.0990	B = 5.0990	C = 18.2483	EAR = 0.2794
A = 4.0000	B = 4.0000	C = 18.0278	EAR = 0.2219
A = 5.0990	B = 5.0990	C = 18.2483	EAR = 0.2794
A = 4.1231	B = 5.0000	C = 18.0278	EAR = 0.2530
A = 5.0990	B = 5.0990	C = 18.2483	EAR = 0.2794
A = 4.0000	B = 4.1231	C = 18.0278	EAR = 0.2253
A = 5.0990	B = 5.0000	C = 18.2483	EAR = 0.2767
A = 4.0000	B = 4.0000	C = 18.0278	EAR = 0.2219
A = 5.0990	B = 5.0990	C = 18.2483	EAR = 0.2794
A = 4.0000	B = 5.0990	C = 18.0278	EAR = 0.2524
A = 5.0990	B = 5.0000	C = 18.2483	EAR = 0.2767
A = 5.0000	B = 5.0990	C = 18.0278	EAR = 0.2801
A = 5.0990	B = 6.0828	C = 18.2483	EAR = 0.3064
A = 5.0000	B = 5.0990	C = 17.0294	EAR = 0.2965
A = 5.0000	B = 4.1231	C = 18.2483	EAR = 0.2500
A = 4.0000	B = 4.1231	C = 18.0278	EAR = 0.2253
A = 5.0990	B = 5.0000	C = 18.2483	EAR = 0.2767
A = 4.0000	B = 4.0000	C = 17.0294	EAR = 0.2349
A = 5.0990	B = 5.0000	C = 18.2483	EAR = 0.2767
A = 4.0000	B = 4.0000	C = 17.0294	EAR = 0.2349
A = 5.0990	B = 5.0990	C = 17.2627	EAR = 0.2954
A = 5.0000	B = 4.1231	C = 18.0278	EAR = 0.2530
A = 5.0990	B = 5.0990	C = 18.2483	EAR = 0.2794
A = 4.0000	B = 4.0000	C = 17.0294	EAR = 0.2349
A = 5.0990	B = 4.1231	C = 18.2483	EAR = 0.2527
A = 4.0000	B = 4.1231	C = 18.0278	EAR = 0.2253
A = 5.0990	B = 5.0000	C = 18.2483	EAR = 0.2767
A = 5.0000	B = 5.0000	C = 17.0294	EAR = 0.2936
A = 6.0828	B = 5.0990	C = 18.4391	EAR = 0.3032
A = 5.0000	B = 4.0000	C = 18.0278	EAR = 0.2496
A = 4.1231	B = 5.0990	C = 18.4391	EAR = 0.2501
A = 5.0000	B = 5.0000	C = 17.0294	EAR = 0.2936
A = 5.0990	B = 5.0990	C = 18.2483	EAR = 0.2794
A = 5.0000	B = 5.0000	C = 18.0278	EAR = 0.2774
A = 5.0990	B = 5.0990	C = 17.2627	EAR = 0.2954
A = 5.0000	B = 5.0000	C = 18.0278	EAR = 0.2774
A = 5.0990	B = 5.0990	C = 17.2627	EAR = 0.2954
A = 5.0000	B = 4.0000	C = 17.0000	EAR = 0.2647
A = 5.0990	B = 5.0000	C = 17.2627	EAR = 0.2925
A = 5.0000	B = 5.0000	C = 17.0294	EAR = 0.2936
A = 5.0990	B = 5.0000	C = 17.2627	EAR = 0.2925
A = 5.0000	B = 5.0000	C = 17.0000	EAR = 0.2941
A = 5.0990	B = 5.0990	C = 18.2483	EAR = 0.2794
A = 5.0000	B = 5.0000	C = 18.0278	EAR = 0.2774
A = 5.0990	B = 5.0990	C = 17.2627	EAR = 0.2954
A = 5.0000	B = 5.0000	C = 18.0278	EAR = 0.2774
A = 5.0000	B = 5.0990	C = 18.2483	EAR = 0.2767
A = 5.0000	B = 5.0000	C = 18.0000	EAR = 0.2778
A = 5.0990	B = 5.0990	C = 18.2483	EAR = 0.2794
A = 5.0000	B = 5.0000	C = 17.0294	EAR = 0.2936
A = 5.0000	B = 4.1231	C = 18.2483	EAR = 0.2500
A = 5.0000	B = 5.0990	C = 18.0000	EAR = 0.2805
A = 5.0000	B = 4.1231	C = 18.2483	EAR = 0.2500
A = 5.0000	B = 5.0990	C = 18.0000	EAR = 0.2805
A = 5.0000	B = 5.0990	C = 18.2483	EAR = 0.2767
A = 5.0000	B = 5.0990	C = 18.0278	EAR = 0.2801
A = 5.0990	B = 5.0990	C = 18.2483	EAR = 0.2794
A = 5.0000	B = 5.0000	C = 18.0000	EAR = 0.2778
A = 5.0990	B = 5.0990	C = 18.2483	EAR = 0.2794
A = 5.0990	B = 5.0990	C = 17.0294	EAR = 0.2994
A = 5.0990	B = 5.0990	C = 18.2483	EAR = 0.2794
A = 5.0000	B = 4.0000	C = 17.0294	EAR = 0.2642
A = 5.0990	B = 5.0990	C = 17.2627	EAR = 0.2954
A = 4.0000	B = 4.0000	C = 17.0294	EAR = 0.2349
A = 4.1231	B = 5.0990	C = 17.2627	EAR = 0.2671
A = 5.0000	B = 4.0000	C = 18.0278	EAR = 0.2496
A = 4.1231	B = 5.0990	C = 18.1108	EAR = 0.2546
A = 5.0000	B = 4.0000	C = 18.0278	EAR = 0.2496
A = 4.1231	B = 5.0000	C = 18.1108	EAR = 0.2519
A = 4.0000	B = 5.0000	C = 18.0278	EAR = 0.2496
A = 5.0990	B = 5.0000	C = 18.2483	EAR = 0.2767
A = 4.0000	B = 4.0000	C = 18.0278	EAR = 0.2219
A = 5.0990	B = 5.0990	C = 17.2627	EAR = 0.2954
A = 5.0000	B = 5.0000	C = 17.0000	EAR = 0.2941
A = 5.0990	B = 5.0990	C = 18.2483	EAR = 0.2794
A = 5.0000	B = 5.0000	C = 17.0000	EAR = 0.2941
A = 5.0990	B = 5.0990	C = 17.2627	EAR = 0.2954
A = 4.0000	B = 5.0000	C = 17.0294	EAR = 0.2642
A = 5.0990	B = 5.0990	C = 17.2627	EAR = 0.2954
A = 6.0000	B = 5.0000	C = 17.0294	EAR = 0.3230
A = 5.0990	B = 6.0828	C = 18.2483	EAR = 0.3064
A = 5.0000	B = 5.0000	C = 17.0294	EAR = 0.2936
A = 5.0990	B = 5.0990	C = 18.2483	EAR = 0.2794
A = 5.0000	B = 4.0000	C = 17.0294	EAR = 0.2642
A = 5.0990	B = 5.0990	C = 17.2627	EAR = 0.2954
A = 5.0000	B = 4.0000	C = 17.0294	EAR = 0.2642
A = 5.0990	B = 5.0990	C = 18.2483	EAR = 0.2794
A = 5.0000	B = 5.0000	C = 18.0278	EAR = 0.2774
A = 5.0990	B = 5.0000	C = 18.2483	EAR = 0.2767
A = 5.0000	B = 5.0000	C = 17.0294	EAR = 0.2936
A = 6.0828	B = 5.0990	C = 18.2483	EAR = 0.3064
A = 5.0000	B = 4.0000	C = 17.0294	EAR = 0.2642
A = 5.0990	B = 5.0990	C = 18.2483	EAR = 0.2794
A = 5.0000	B = 4.0000	C = 17.0294	EAR = 0.2642
A = 5.0990	B = 5.0990	C = 17.2627	EAR = 0.2954
A = 5.0000	B = 4.0000	C = 17.0294	EAR = 0.2642
A = 5.0990	B = 4.0000	C = 18.2483	EAR = 0.2493
A = 5.0000	B = 4.0000	C = 17.0294	EAR = 0.2642
A = 4.1231	B = 5.0000	C = 17.2627	EAR = 0.2642
A = 5.0000	B = 5.0000	C = 17.0294	EAR = 0.2936
A = 5.0990	B = 5.0000	C = 17.2627	EAR = 0.2925
A = 5.0000	B = 5.0000	C = 17.0000	EAR = 0.2941
A = 4.1231	B = 5.0000	C = 17.2627	EAR = 0.2642
A = 5.0000	B = 5.0000	C = 17.0000	EAR = 0.2941
A = 5.0990	B = 5.0000	C = 18.2483	EAR = 0.2767
A = 5.0000	B = 5.0000	C = 18.0000	EAR = 0.2778
A = 5.0990	B = 5.0000	C = 18.2483	EAR = 0.2767
A = 5.0000	B = 4.0000	C = 18.0278	EAR = 0.2496
A = 5.0990	B = 5.0000	C = 18.2483	EAR = 0.2767
A = 5.0000	B = 4.0000	C = 17.0294	EAR = 0.2642
A = 5.0990	B = 5.0000	C = 18.2483	EAR = 0.2767
A = 5.0000	B = 5.0000	C = 17.0000	EAR = 0.2941
A = 5.0990	B = 5.0990	C = 18.2483	EAR = 0.2794
A = 5.0000	B = 5.0000	C = 17.0294	EAR = 0.2936
A = 5.0990	B = 6.0000	C = 18.2483	EAR = 0.3041
A = 5.0000	B = 4.0000	C = 17.0294	EAR = 0.2642
A = 5.0990	B = 5.0000	C = 18.2483	EAR = 0.2767
A = 5.0000	B = 5.0000	C = 17.0294	EAR = 0.2936
A = 5.0990	B = 5.0000	C = 18.1108	EAR = 0.2788
A = 5.0000	B = 5.0000	C = 17.0000	EAR = 0.2941
A = 6.0828	B = 5.0000	C = 18.1108	EAR = 0.3060
A = 5.0000	B = 4.0000	C = 17.0294	EAR = 0.2642
A = 5.0990	B = 5.0000	C = 17.1172	EAR = 0.2950
A = 5.0000	B = 4.0000	C = 17.0294	EAR = 0.2642
A = 5.0990	B = 5.0000	C = 17.2627	EAR = 0.2925
A = 5.0000	B = 5.0000	C = 17.0294	EAR = 0.2936
A = 5.0990	B = 5.0990	C = 17.2627	EAR = 0.2954
A = 5.0000	B = 5.0000	C = 17.0294	EAR = 0.2936
A = 4.1231	B = 5.0990	C = 17.2627	EAR = 0.2671
A = 5.0000	B = 5.0000	C = 17.0294	EAR = 0.2936
A = 5.0990	B = 5.0990	C = 17.2627	EAR = 0.2954
A = 5.0000	B = 5.0000	C = 17.0294	EAR = 0.2936
A = 5.0990	B = 5.0000	C = 18.1108	EAR = 0.2788
A = 5.0000	B = 5.0000	C = 17.0294	EAR = 0.2936
A = 5.0990	B = 5.0000	C = 18.1108	EAR = 0.2788
A = 5.0000	B = 5.0000	C = 17.0294	EAR = 0.2936
A = 5.0990	B = 5.0000	C = 18.2483	EAR = 0.2767
A = 5.0000	B = 5.0000	C = 17.0294	EAR = 0.2936
A = 5.0990	B = 5.0000	C = 18.2483	EAR = 0.2767
A = 5.0000	B = 5.0000	C = 17.0000	EAR = 0.2941
A = 5.0990	B = 5.0000	C = 18.2483	EAR = 0.2767
A = 5.0000	B = 5.0000	C = 17.0294	EAR = 0.2936
A = 4.1231	B = 5.0990	C = 17.2627	EAR = 0.2671
A = 5.0000	B = 5.0000	C = 17.0000	EAR = 0.2941
A = 5.0990	B = 5.0990	C = 17.2627	EAR = 0.2954
A = 5.0000	B = 4.0000	C = 17.0000	EAR = 0.2647
A = 4.1231	B = 5.0000	C = 18.2483	EAR = 0.2500
A = 5.0000	B = 5.0000	C = 17.1172	EAR = 0.2921
A = 5.0990	B = 5.0990	C = 18.2483	EAR = 0.2794
A = 5.0000	B = 5.0990	C = 18.1108	EAR = 0.2788
A = 4.1231	B = 5.0990	C = 17.2627	EAR = 0.2671
A = 5.0000	B = 4.0000	C = 17.0294	EAR = 0.2642
A = 5.0990	B = 5.0990	C = 17.1172	EAR = 0.2979
A = 5.0000	B = 4.0000	C = 18.0278	EAR = 0.2496
A = 4.0000	B = 5.0990	C = 17.1172	EAR = 0.2658
A = 4.0000	B = 4.0000	C = 18.0278	EAR = 0.2219
A = 4.0000	B = 4.0000	C = 18.1108	EAR = 0.2209
A = 5.0000	B = 4.0000	C = 18.0278	EAR = 0.2496
A = 5.0000	B = 5.0000	C = 18.1108	EAR = 0.2761
A = 5.0000	B = 4.0000	C = 18.0278	EAR = 0.2496
A = 4.0000	B = 5.0000	C = 18.2483	EAR = 0.2466
A = 4.0000	B = 4.0000	C = 18.0278	EAR = 0.2219
A = 5.0990	B = 4.0000	C = 18.2483	EAR = 0.2493
A = 5.0000	B = 5.0000	C = 17.0294	EAR = 0.2936
A = 4.1231	B = 5.0000	C = 18.1108	EAR = 0.2519
A = 5.0000	B = 5.0000	C = 17.0000	EAR = 0.2941
A = 5.0990	B = 5.0000	C = 18.2483	EAR = 0.2767
A = 4.0000	B = 4.0000	C = 17.0294	EAR = 0.2349
A = 5.0990	B = 5.0990	C = 18.2483	EAR = 0.2794
A = 5.0000	B = 5.0000	C = 17.0000	EAR = 0.2941
A = 5.0990	B = 5.0000	C = 18.2483	EAR = 0.2767
A = 4.0000	B = 5.0000	C = 17.0294	EAR = 0.2642
A = 5.0000	B = 5.0990	C = 18.2483	EAR = 0.2767
A = 5.0000	B = 5.0000	C = 17.0294	EAR = 0.2936
A = 5.0990	B = 5.0990	C = 18.2483	EAR = 0.2794
A = 4.0000	B = 5.0000	C = 17.0294	EAR = 0.2642
A = 5.0000	B = 5.0990	C = 18.2483	EAR = 0.2767
A = 5.0000	B = 4.0000	C = 17.0294	EAR = 0.2642
A = 5.0990	B = 5.0000	C = 18.2483	EAR = 0.2767
A = 5.0000	B = 5.0000	C = 18.0278	EAR = 0.2774
A = 5.0990	B = 5.0000	C = 18.1108	EAR = 0.2788
A = 5.0000	B = 4.0000	C = 17.0294	EAR = 0.2642
A = 5.0990	B = 5.0000	C = 18.2483	EAR = 0.2767
A = 5.0000	B = 4.0000	C = 17.0294	EAR = 0.2642
A = 5.0000	B = 4.0000	C = 18.2483	EAR = 0.2466
A = 5.0000	B = 4.0000	C = 17.0294	EAR = 0.2642
A = 4.1231	B = 5.0000	C = 18.1108	EAR = 0.2519
A = 5.0000	B = 5.0000	C = 18.0278	EAR = 0.2774
A = 5.0000	B = 5.0990	C = 18.1108	EAR = 0.2788
A = 5.0000	B = 5.0000	C = 17.0294	EAR = 0.2936
A = 5.0990	B = 5.0000	C = 18.1108	EAR = 0.2788
A = 5.0000	B = 4.0000	C = 17.0294	EAR = 0.2642
A = 4.1231	B = 5.0990	C = 17.1172	EAR = 0.2694
A = 5.0000	B = 4.0000	C = 17.0000	EAR = 0.2647
A = 4.1231	B = 5.0000	C = 17.1172	EAR = 0.2665
A = 5.0000	B = 4.0000	C = 17.0294	EAR = 0.2642
A = 5.0990	B = 5.0000	C = 18.1108	EAR = 0.2788
A = 5.0000	B = 5.0000	C = 17.0294	EAR = 0.2936
A = 5.0990	B = 5.0000	C = 17.1172	EAR = 0.2950
A = 5.0000	B = 5.0000	C = 17.0294	EAR = 0.2936
A = 5.0990	B = 5.0990	C = 17.2627	EAR = 0.2954
A = 5.0000	B = 5.0990	C = 18.0278	EAR = 0.2801
A = 5.0990	B = 5.0990	C = 17.2627	EAR = 0.2954
A = 5.0000	B = 5.0000	C = 18.0278	EAR = 0.2774
A = 5.0990	B = 5.0990	C = 17.2627	EAR = 0.2954
A = 5.0000	B = 5.0000	C = 18.0278	EAR = 0.2774
A = 5.0000	B = 5.0990	C = 17.1172	EAR = 0.2950
A = 5.0000	B = 5.0000	C = 17.0294	EAR = 0.2936
A = 4.0000	B = 5.0990	C = 17.1172	EAR = 0.2658
A = 5.0000	B = 5.0000	C = 18.0000	EAR = 0.2778
A = 5.0990	B = 5.0990	C = 17.1172	EAR = 0.2979
A = 5.0000	B = 5.0000	C = 18.0278	EAR = 0.2774
A = 5.0990	B = 5.0990	C = 17.1172	EAR = 0.2979
A = 5.0000	B = 5.0990	C = 18.0278	EAR = 0.2801
A = 5.0000	B = 5.0990	C = 17.1172	EAR = 0.2950
A = 4.0000	B = 5.0000	C = 17.0000	EAR = 0.2647
A = 4.1231	B = 5.0990	C = 17.1172	EAR = 0.2694
A = 5.0990	B = 5.0000	C = 17.0294	EAR = 0.2965
A = 4.1231	B = 5.0990	C = 17.1172	EAR = 0.2694
A = 5.0990	B = 5.0000	C = 17.0000	EAR = 0.2970
A = 5.0990	B = 5.0990	C = 17.2627	EAR = 0.2954
A = 5.0000	B = 5.0000	C = 17.0000	EAR = 0.2941
A = 4.1231	B = 5.0000	C = 17.1172	EAR = 0.2665
A = 5.0000	B = 5.0000	C = 17.0294	EAR = 0.2936
A = 5.0990	B = 5.0990	C = 17.1172	EAR = 0.2979
A = 5.0000	B = 4.0000	C = 17.0294	EAR = 0.2642
A = 4.1231	B = 5.0000	C = 17.1172	EAR = 0.2665
A = 5.0000	B = 4.0000	C = 17.0294	EAR = 0.2642
A = 5.0000	B = 5.0990	C = 18.1108	EAR = 0.2788
A = 5.0000	B = 4.0000	C = 18.0278	EAR = 0.2496
A = 5.0000	B = 5.0990	C = 17.2627	EAR = 0.2925
A = 5.0990	B = 4.0000	C = 18.0278	EAR = 0.2524
A = 5.0990	B = 5.0990	C = 17.2627	EAR = 0.2954
A = 5.0990	B = 4.1231	C = 17.0294	EAR = 0.2708
A = 4.1231	B = 5.0990	C = 17.1172	EAR = 0.2694
A = 5.0000	B = 4.0000	C = 18.0278	EAR = 0.2496
A = 5.0990	B = 5.0990	C = 17.1172	EAR = 0.2979
A = 5.0000	B = 4.0000	C = 17.0294	EAR = 0.2642
A = 5.0990	B = 5.0990	C = 17.1172	EAR = 0.2979
A = 5.0000	B = 4.0000	C = 18.0278	EAR = 0.2496
A = 4.1231	B = 5.0990	C = 17.2627	EAR = 0.2671
A = 5.0000	B = 4.0000	C = 17.0294	EAR = 0.2642
A = 5.0000	B = 5.0990	C = 18.1108	EAR = 0.2788
A = 5.0000	B = 5.0000	C = 18.0278	EAR = 0.2774
A = 4.1231	B = 5.0990	C = 18.2483	EAR = 0.2527
A = 5.0000	B = 4.0000	C = 17.0000	EAR = 0.2647
A = 4.1231	B = 5.0000	C = 18.2483	EAR = 0.2500
A = 5.0990	B = 5.0000	C = 17.0294	EAR = 0.2965
A = 5.0990	B = 5.0990	C = 17.2627	EAR = 0.2954
A = 5.0000	B = 5.0990	C = 17.0294	EAR = 0.2965
A = 4.1231	B = 5.0990	C = 17.1172	EAR = 0.2694
A = 5.0000	B = 5.0000	C = 18.0278	EAR = 0.2774
A = 4.0000	B = 5.0990	C = 17.1172	EAR = 0.2658
A = 5.0000	B = 5.0000	C = 17.0000	EAR = 0.2941
A = 4.0000	B = 5.0990	C = 17.1172	EAR = 0.2658
A = 5.0000	B = 5.0000	C = 17.0000	EAR = 0.2941
A = 4.1231	B = 5.0990	C = 17.1172	EAR = 0.2694
A = 5.0990	B = 5.0000	C = 17.1172	EAR = 0.2950
A = 5.0990	B = 5.0000	C = 18.2483	EAR = 0.2767
A = 5.0990	B = 5.0000	C = 17.0294	EAR = 0.2965
A = 5.0990	B = 5.0990	C = 17.2627	EAR = 0.2954
A = 5.0990	B = 5.0000	C = 17.1172	EAR = 0.2950
A = 4.0000	B = 5.0990	C = 17.1172	EAR = 0.2658
A = 5.0000	B = 5.0990	C = 17.1172	EAR = 0.2950
A = 5.0990	B = 5.0990	C = 17.1172	EAR = 0.2979
A = 4.0000	B = 5.0000	C = 18.0278	EAR = 0.2496
A = 5.0990	B = 5.0990	C = 17.2627	EAR = 0.2954
A = 5.0000	B = 5.0990	C = 17.0294	EAR = 0.2965
A = 5.0000	B = 5.0990	C = 17.1172	EAR = 0.2950
A = 5.0000	B = 5.0990	C = 18.0278	EAR = 0.2801
A = 5.0990	B = 5.0990	C = 17.1172	EAR = 0.2979
A = 4.0000	B = 4.1231	C = 18.0278	EAR = 0.2253
A = 5.0990	B = 5.0990	C = 17.2627	EAR = 0.2954
A = 4.0000	B = 4.0000	C = 17.0294	EAR = 0.2349
A = 4.1231	B = 4.1231	C = 17.1172	EAR = 0.2409
A = 3.0000	B = 3.0000	C = 18.0278	EAR = 0.1664
A = 3.1623	B = 3.1623	C = 18.2483	EAR = 0.1733
A = 3.0000	B = 3.0000	C = 17.0294	EAR = 0.1762
A = 3.1623	B = 3.1623	C = 18.1108	EAR = 0.1746
A = 4.0000	B = 3.0000	C = 17.0294	EAR = 0.2055
A = 3.1623	B = 4.1231	C = 17.2627	EAR = 0.2110
A = 4.0000	B = 4.0000	C = 17.0294	EAR = 0.2349
A = 4.1231	B = 3.1623	C = 17.2627	EAR = 0.2110
A = 4.0000	B = 4.0000	C = 18.0278	EAR = 0.2219
A = 4.1231	B = 4.1231	C = 17.2627	EAR = 0.2388
A = 5.0000	B = 4.0000	C = 17.0294	EAR = 0.2642
A = 5.0990	B = 4.1231	C = 17.2627	EAR = 0.2671
A = 5.0000	B = 4.0000	C = 17.0294	EAR = 0.2642
A = 5.0990	B = 4.1231	C = 17.2627	EAR = 0.2671
A = 5.0000	B = 4.1231	C = 17.0000	EAR = 0.2683
A = 5.0990	B = 4.1231	C = 17.1172	EAR = 0.2694
A = 5.0990	B = 4.1231	C = 17.0294	EAR = 0.2708
A = 5.0990	B = 5.0990	C = 17.2627	EAR = 0.2954
A = 5.0000	B = 4.0000	C = 17.0294	EAR = 0.2642
A = 5.0990	B = 5.0990	C = 17.1172	EAR = 0.2979
A = 5.0000	B = 4.0000	C = 17.0294	EAR = 0.2642
A = 5.0990	B = 5.0990	C = 17.1172	EAR = 0.2979
A = 5.0000	B = 4.0000	C = 17.0000	EAR = 0.2647
A = 4.1231	B = 5.0990	C = 17.2627	EAR = 0.2671
A = 5.0000	B = 4.0000	C = 17.0000	EAR = 0.2647
A = 4.1231	B = 5.0990	C = 18.1108	EAR = 0.2546
A = 5.0000	B = 5.0000	C = 17.0000	EAR = 0.2941
A = 4.1231	B = 5.0990	C = 17.2627	EAR = 0.2671
A = 4.1231	B = 4.1231	C = 17.0000	EAR = 0.2425
A = 4.1231	B = 5.0990	C = 17.1172	EAR = 0.2694
A = 4.0000	B = 5.0000	C = 17.0294	EAR = 0.2642
A = 4.1231	B = 5.0990	C = 17.2627	EAR = 0.2671
A = 4.0000	B = 4.0000	C = 17.0294	EAR = 0.2349
A = 4.1231	B = 5.0990	C = 17.1172	EAR = 0.2694
A = 4.0000	B = 4.0000	C = 17.0294	EAR = 0.2349
A = 4.1231	B = 4.1231	C = 17.1172	EAR = 0.2409
A = 5.0000	B = 4.0000	C = 17.0000	EAR = 0.2647
A = 4.1231	B = 5.0990	C = 18.1108	EAR = 0.2546
A = 4.0000	B = 3.0000	C = 17.0294	EAR = 0.2055
A = 4.1231	B = 5.0990	C = 17.2627	EAR = 0.2671
A = 4.0000	B = 4.0000	C = 17.0000	EAR = 0.2353
A = 4.1231	B = 5.0000	C = 17.2627	EAR = 0.2642
A = 5.0000	B = 4.0000	C = 17.0000	EAR = 0.2647
A = 4.1231	B = 5.0990	C = 17.2627	EAR = 0.2671
A = 4.0000	B = 4.0000	C = 17.0294	EAR = 0.2349
A = 4.1231	B = 4.0000	C = 18.2483	EAR = 0.2226
A = 4.0000	B = 3.0000	C = 18.0000	EAR = 0.1944
A = 4.0000	B = 4.0000	C = 18.2483	EAR = 0.2192
A = 4.1231	B = 4.1231	C = 18.0278	EAR = 0.2287
A = 4.0000	B = 4.1231	C = 18.2483	EAR = 0.2226
A = 3.0000	B = 4.1231	C = 18.0000	EAR = 0.1979
A = 4.0000	B = 4.1231	C = 18.2483	EAR = 0.2226
A = 4.0000	B = 4.0000	C = 17.0294	EAR = 0.2349
A = 4.1231	B = 5.0990	C = 18.2483	EAR = 0.2527
A = 5.0000	B = 4.0000	C = 17.0294	EAR = 0.2642
A = 4.1231	B = 5.0990	C = 17.2627	EAR = 0.2671
A = 5.0990	B = 4.0000	C = 18.0000	EAR = 0.2528
A = 4.1231	B = 5.0990	C = 17.2627	EAR = 0.2671
A = 5.0000	B = 4.0000	C = 17.0294	EAR = 0.2642
A = 4.1231	B = 5.0990	C = 17.2627	EAR = 0.2671
A = 5.0000	B = 4.0000	C = 17.0000	EAR = 0.2647
A = 4.1231	B = 5.0990	C = 17.2627	EAR = 0.2671
A = 5.0000	B = 4.0000	C = 17.0294	EAR = 0.2642
A = 4.1231	B = 5.0990	C = 17.1172	EAR = 0.2694
A = 5.0000	B = 4.0000	C = 17.0294	EAR = 0.2642
A = 4.1231	B = 5.0990	C = 17.1172	EAR = 0.2694
A = 4.0000	B = 4.0000	C = 17.0000	EAR = 0.2353
A = 4.1231	B = 5.0000	C = 18.2483	EAR = 0.2500
A = 5.0000	B = 4.0000	C = 17.0294	EAR = 0.2642
A = 4.1231	B = 5.0000	C = 17.1172	EAR = 0.2665
A = 5.0000	B = 4.0000	C = 17.0294	EAR = 0.2642
A = 4.1231	B = 5.0000	C = 17.1172	EAR = 0.2665
A = 4.0000	B = 4.0000	C = 17.0294	EAR = 0.2349
A = 4.1231	B = 5.0990	C = 17.1172	EAR = 0.2694
A = 4.0000	B = 4.0000	C = 17.0294	EAR = 0.2349
A = 4.1231	B = 5.0990	C = 17.2627	EAR = 0.2671
A = 5.0000	B = 4.0000	C = 18.0000	EAR = 0.2500
A = 4.1231	B = 5.0990	C = 17.2627	EAR = 0.2671
A = 5.0000	B = 4.0000	C = 18.0278	EAR = 0.2496
A = 5.0990	B = 5.0990	C = 17.1172	EAR = 0.2979
A = 4.0000	B = 4.0000	C = 18.0000	EAR = 0.2222
A = 4.1231	B = 5.0990	C = 17.1172	EAR = 0.2694
A = 4.0000	B = 4.0000	C = 17.0294	EAR = 0.2349
A = 4.1231	B = 5.0990	C = 17.1172	EAR = 0.2694
A = 4.0000	B = 4.0000	C = 17.0294	EAR = 0.2349
A = 5.0990	B = 5.0000	C = 18.1108	EAR = 0.2788
A = 4.0000	B = 4.0000	C = 17.0000	EAR = 0.2353
A = 4.1231	B = 5.0990	C = 17.2627	EAR = 0.2671
A = 4.0000	B = 4.0000	C = 17.0000	EAR = 0.2353
A = 4.1231	B = 5.0000	C = 18.2483	EAR = 0.2500
A = 4.0000	B = 4.0000	C = 17.0000	EAR = 0.2353
A = 4.1231	B = 5.0000	C = 18.1108	EAR = 0.2519
A = 4.0000	B = 4.0000	C = 17.0294	EAR = 0.2349
A = 4.0000	B = 5.0000	C = 18.1108	EAR = 0.2485
A = 4.0000	B = 4.0000	C = 18.0000	EAR = 0.2222
A = 4.1231	B = 5.0990	C = 17.1172	EAR = 0.2694
A = 4.0000	B = 4.0000	C = 17.0000	EAR = 0.2353
A = 4.1231	B = 5.0000	C = 18.1108	EAR = 0.2519
A = 4.0000	B = 4.0000	C = 18.0278	EAR = 0.2219
A = 5.0990	B = 4.1231	C = 17.1172	EAR = 0.2694
A = 4.0000	B = 4.0000	C = 17.0294	EAR = 0.2349
A = 4.1231	B = 5.0990	C = 17.1172	EAR = 0.2694
A = 4.0000	B = 4.0000	C = 17.0294	EAR = 0.2349
A = 5.0990	B = 4.1231	C = 17.2627	EAR = 0.2671
A = 4.0000	B = 4.0000	C = 17.0000	EAR = 0.2353
A = 5.0000	B = 5.0990	C = 17.1172	EAR = 0.2950
A = 4.0000	B = 4.0000	C = 17.0294	EAR = 0.2349
A = 5.0990	B = 5.0990	C = 17.1172	EAR = 0.2979
A = 4.0000	B = 4.0000	C = 17.0294	EAR = 0.2349
A = 5.0990	B = 4.0000	C = 17.2627	EAR = 0.2635
A = 4.0000	B = 5.0000	C = 17.0294	EAR = 0.2642
A = 5.0990	B = 5.0990	C = 17.2627	EAR = 0.2954
A = 4.0000	B = 5.0000	C = 17.0294	EAR = 0.2642
A = 5.0990	B = 4.1231	C = 17.2627	EAR = 0.2671
A = 4.0000	B = 4.0000	C = 17.0294	EAR = 0.2349
A = 5.0990	B = 5.0000	C = 18.1108	EAR = 0.2788
A = 4.0000	B = 4.0000	C = 17.0294	EAR = 0.2349
A = 5.0000	B = 5.0990	C = 18.1108	EAR = 0.2788
A = 4.0000	B = 4.0000	C = 18.0000	EAR = 0.2222
A = 4.1231	B = 5.0000	C = 18.1108	EAR = 0.2519
A = 4.0000	B = 4.0000	C = 18.0278	EAR = 0.2219
A = 5.0990	B = 4.0000	C = 18.1108	EAR = 0.2512
A = 4.0000	B = 4.0000	C = 18.0278	EAR = 0.2219
A = 4.1231	B = 5.0990	C = 18.1108	EAR = 0.2546
A = 4.0000	B = 4.1231	C = 18.0278	EAR = 0.2253
A = 5.0990	B = 5.0000	C = 18.1108	EAR = 0.2788
A = 4.0000	B = 4.0000	C = 17.0000	EAR = 0.2353
A = 5.0990	B = 4.1231	C = 17.1172	EAR = 0.2694
A = 4.0000	B = 4.1231	C = 18.0000	EAR = 0.2256
A = 5.0990	B = 5.0000	C = 18.1108	EAR = 0.2788
A = 4.0000	B = 4.1231	C = 18.0278	EAR = 0.2253
A = 5.0990	B = 4.1231	C = 18.2483	EAR = 0.2527
A = 4.0000	B = 4.0000	C = 18.0278	EAR = 0.2219
A = 5.0000	B = 4.1231	C = 17.2627	EAR = 0.2642
A = 4.1231	B = 4.1231	C = 18.0278	EAR = 0.2287
A = 4.0000	B = 4.0000	C = 18.1108	EAR = 0.2209
A = 4.1231	B = 4.1231	C = 18.0278	EAR = 0.2287
A = 4.1231	B = 4.1231	C = 17.1172	EAR = 0.2409
A = 4.0000	B = 4.0000	C = 17.0294	EAR = 0.2349
A = 5.0990	B = 4.1231	C = 18.2483	EAR = 0.2527
A = 4.1231	B = 4.1231	C = 17.0294	EAR = 0.2421
A = 5.0000	B = 4.1231	C = 18.1108	EAR = 0.2519
A = 4.0000	B = 5.0990	C = 18.0000	EAR = 0.2528
A = 5.0990	B = 4.1231	C = 17.2627	EAR = 0.2671
A = 4.0000	B = 4.1231	C = 18.0278	EAR = 0.2253
A = 5.0000	B = 4.1231	C = 18.2483	EAR = 0.2500
A = 4.0000	B = 3.0000	C = 17.0000	EAR = 0.2059
A = 4.0000	B = 4.1231	C = 18.2483	EAR = 0.2226
A = 4.0000	B = 4.1231	C = 17.0294	EAR = 0.2385
A = 4.0000	B = 4.0000	C = 18.2483	EAR = 0.2192
A = 4.1231	B = 4.1231	C = 17.0294	EAR = 0.2421
A = 5.0000	B = 4.0000	C = 18.2483	EAR = 0.2466
A = 4.0000	B = 5.0000	C = 17.0294	EAR = 0.2642
A = 5.0000	B = 4.1231	C = 18.2483	EAR = 0.2500
A = 4.0000	B = 3.0000	C = 17.0000	EAR = 0.2059
A = 4.0000	B = 4.1231	C = 18.2483	EAR = 0.2226
A = 4.0000	B = 5.0000	C = 18.0278	EAR = 0.2496
A = 4.0000	B = 4.0000	C = 18.2483	EAR = 0.2192
A = 4.0000	B = 5.0000	C = 17.0294	EAR = 0.2642
A = 5.0000	B = 4.1231	C = 18.2483	EAR = 0.2500
A = 4.0000	B = 4.1231	C = 18.0278	EAR = 0.2253
A = 5.0000	B = 4.0000	C = 18.1108	EAR = 0.2485
A = 4.0000	B = 4.0000	C = 18.0278	EAR = 0.2219
A = 5.0990	B = 4.0000	C = 18.2483	EAR = 0.2493
A = 4.0000	B = 4.0000	C = 18.0278	EAR = 0.2219
A = 5.0990	B = 4.0000	C = 18.2483	EAR = 0.2493
A = 4.0000	B = 4.0000	C = 18.0278	EAR = 0.2219
A = 4.1231	B = 5.0990	C = 18.1108	EAR = 0.2546
A = 4.0000	B = 5.0000	C = 18.0000	EAR = 0.2500
A = 5.0990	B = 4.0000	C = 18.2483	EAR = 0.2493
A = 4.0000	B = 4.0000	C = 18.0278	EAR = 0.2219
A = 5.0990	B = 4.1231	C = 17.1172	EAR = 0.2694
A = 4.0000	B = 5.0000	C = 18.0000	EAR = 0.2500
A = 5.0990	B = 4.1231	C = 18.2483	EAR = 0.2527
A = 4.0000	B = 5.0000	C = 17.0000	EAR = 0.2647
A = 5.0990	B = 5.0990	C = 18.2483	EAR = 0.2794
A = 4.0000	B = 4.0000	C = 17.0294	EAR = 0.2349
A = 5.0990	B = 5.0990	C = 17.1172	EAR = 0.2979
A = 4.0000	B = 4.0000	C = 18.0278	EAR = 0.2219
A = 5.0990	B = 5.0000	C = 18.2483	EAR = 0.2767
A = 4.0000	B = 5.0000	C = 18.0278	EAR = 0.2496
A = 5.0990	B = 4.0000	C = 18.2483	EAR = 0.2493
A = 4.0000	B = 5.0000	C = 18.0278	EAR = 0.2496
A = 5.0990	B = 4.0000	C = 18.2483	EAR = 0.2493
A = 4.0000	B = 4.0000	C = 18.0278	EAR = 0.2219
A = 5.0990	B = 5.0000	C = 18.1108	EAR = 0.2788
A = 4.0000	B = 4.0000	C = 17.0294	EAR = 0.2349
A = 5.0990	B = 5.0990	C = 17.1172	EAR = 0.2979
A = 4.0000	B = 4.0000	C = 18.0278	EAR = 0.2219
A = 5.0990	B = 5.0000	C = 18.1108	EAR = 0.2788
A = 4.0000	B = 4.0000	C = 18.0278	EAR = 0.2219
A = 5.0990	B = 5.0000	C = 18.1108	EAR = 0.2788
A = 4.0000	B = 4.0000	C = 18.0278	EAR = 0.2219
A = 5.0990	B = 5.0000	C = 18.1108	EAR = 0.2788
A = 4.0000	B = 4.0000	C = 18.0000	EAR = 0.2222
A = 5.0000	B = 4.0000	C = 18.1108	EAR = 0.2485
A = 4.0000	B = 4.1231	C = 18.0000	EAR = 0.2256
A = 4.0000	B = 5.0000	C = 18.1108	EAR = 0.2485
A = 4.0000	B = 4.0000	C = 18.0278	EAR = 0.2219
A = 5.0000	B = 4.1231	C = 18.1108	EAR = 0.2519
A = 4.0000	B = 4.0000	C = 18.0278	EAR = 0.2219
A = 4.1231	B = 5.0000	C = 18.1108	EAR = 0.2519
A = 4.0000	B = 5.0000	C = 18.0278	EAR = 0.2496
A = 5.0990	B = 5.0000	C = 18.2483	EAR = 0.2767
A = 4.0000	B = 4.0000	C = 18.0278	EAR = 0.2219
A = 5.0990	B = 5.0000	C = 18.1108	EAR = 0.2788
A = 4.0000	B = 4.0000	C = 18.0278	EAR = 0.2219
A = 5.0990	B = 5.0000	C = 18.2483	EAR = 0.2767
A = 4.0000	B = 4.0000	C = 18.0278	EAR = 0.2219
A = 5.0990	B = 4.1231	C = 17.2627	EAR = 0.2671
A = 4.0000	B = 4.0000	C = 17.0294	EAR = 0.2349
A = 5.0990	B = 5.0000	C = 17.2627	EAR = 0.2925
A = 4.0000	B = 4.0000	C = 18.0278	EAR = 0.2219
A = 5.0990	B = 5.0990	C = 17.1172	EAR = 0.2979
A = 4.0000	B = 4.0000	C = 18.0278	EAR = 0.2219
A = 5.0990	B = 5.0000	C = 18.1108	EAR = 0.2788
A = 4.0000	B = 4.0000	C = 17.0294	EAR = 0.2349
A = 5.0990	B = 4.0000	C = 18.2483	EAR = 0.2493
A = 4.0000	B = 4.0000	C = 18.0000	EAR = 0.2222
A = 4.0000	B = 4.0000	C = 18.2483	EAR = 0.2192
A = 5.0000	B = 5.0000	C = 18.0000	EAR = 0.2778
A = 5.0000	B = 5.0000	C = 18.2483	EAR = 0.2740
A = 5.0000	B = 4.0000	C = 18.0000	EAR = 0.2500
A = 5.0000	B = 4.0000	C = 18.2483	EAR = 0.2466
A = 5.0000	B = 4.0000	C = 18.0000	EAR = 0.2500
A = 5.0000	B = 5.0990	C = 18.2483	EAR = 0.2767
A = 5.0000	B = 5.0000	C = 18.0000	EAR = 0.2778
A = 5.0000	B = 4.1231	C = 18.2483	EAR = 0.2500
A = 5.0000	B = 5.0000	C = 18.0000	EAR = 0.2778
A = 5.0990	B = 5.0990	C = 18.2483	EAR = 0.2794
A = 5.0000	B = 5.0000	C = 18.0000	EAR = 0.2778
A = 5.0990	B = 5.0990	C = 18.2483	EAR = 0.2794
A = 5.0000	B = 5.0000	C = 18.0278	EAR = 0.2774
A = 5.0000	B = 5.0990	C = 18.2483	EAR = 0.2767
A = 5.0000	B = 5.0000	C = 17.0000	EAR = 0.2941
A = 4.1231	B = 5.0000	C = 18.2483	EAR = 0.2500
A = 5.0000	B = 5.0000	C = 18.0278	EAR = 0.2774
A = 4.0000	B = 5.0990	C = 18.2483	EAR = 0.2493
A = 5.0000	B = 4.1231	C = 18.0278	EAR = 0.2530
A = 4.0000	B = 5.0990	C = 18.2483	EAR = 0.2493
A = 5.0000	B = 4.0000	C = 18.0000	EAR = 0.2500
A = 4.1231	B = 5.0000	C = 18.2483	EAR = 0.2500
A = 5.0000	B = 4.1231	C = 18.0000	EAR = 0.2534
A = 4.1231	B = 5.0000	C = 18.2483	EAR = 0.2500
A = 5.0000	B = 4.0000	C = 18.0000	EAR = 0.2500
A = 4.1231	B = 5.0000	C = 18.2483	EAR = 0.2500
A = 5.0000	B = 5.0000	C = 18.0278	EAR = 0.2774
A = 5.0990	B = 5.0000	C = 18.2483	EAR = 0.2767
A = 5.0000	B = 5.0000	C = 18.0000	EAR = 0.2778
A = 5.0990	B = 4.1231	C = 18.2483	EAR = 0.2527
A = 5.0000	B = 5.0990	C = 18.0278	EAR = 0.2801
A = 5.0990	B = 4.1231	C = 18.2483	EAR = 0.2527
A = 4.0000	B = 4.1231	C = 18.0278	EAR = 0.2253
A = 4.0000	B = 5.0990	C = 18.2483	EAR = 0.2493
A = 5.0000	B = 4.0000	C = 18.0000	EAR = 0.2500
A = 4.0000	B = 5.0990	C = 18.2483	EAR = 0.2493
A = 5.0000	B = 4.0000	C = 18.0000	EAR = 0.2500
A = 5.0990	B = 5.0990	C = 18.2483	EAR = 0.2794
A = 5.0000	B = 4.0000	C = 18.0278	EAR = 0.2496
A = 5.0990	B = 5.0990	C = 18.2483	EAR = 0.2794
A = 5.0000	B = 4.0000	C = 18.0278	EAR = 0.2496
A = 4.0000	B = 5.0990	C = 18.2483	EAR = 0.2493
A = 5.0990	B = 4.0000	C = 18.0278	EAR = 0.2524
A = 4.1231	B = 5.0990	C = 18.2483	EAR = 0.2527
A = 5.0000	B = 4.0000	C = 18.0278	EAR = 0.2496
A = 4.0000	B = 5.0990	C = 17.2627	EAR = 0.2635
A = 5.0000	B = 4.1231	C = 18.0278	EAR = 0.2530
A = 4.0000	B = 5.0990	C = 18.2483	EAR = 0.2493
A = 5.0000	B = 4.1231	C = 18.0000	EAR = 0.2534
A = 4.1231	B = 5.0990	C = 18.2483	EAR = 0.2527
A = 4.0000	B = 4.0000	C = 18.0278	EAR = 0.2219
A = 5.0000	B = 5.0990	C = 18.1108	EAR = 0.2788
A = 4.0000	B = 5.0000	C = 18.0000	EAR = 0.2500
A = 5.0000	B = 4.1231	C = 18.2483	EAR = 0.2500
A = 4.0000	B = 5.0000	C = 18.0000	EAR = 0.2500
A = 5.0000	B = 4.1231	C = 18.2483	EAR = 0.2500
A = 4.0000	B = 4.0000	C = 18.0278	EAR = 0.2219
A = 5.0990	B = 5.0000	C = 18.2483	EAR = 0.2767
A = 4.0000	B = 4.0000	C = 18.0278	EAR = 0.2219
A = 5.0990	B = 4.1231	C = 18.2483	EAR = 0.2527
A = 4.0000	B = 4.0000	C = 18.0278	EAR = 0.2219
A = 5.0990	B = 4.1231	C = 18.2483	EAR = 0.2527
A = 4.0000	B = 4.0000	C = 18.0278	EAR = 0.2219
A = 5.0990	B = 5.0000	C = 18.2483	EAR = 0.2767
A = 4.0000	B = 4.0000	C = 18.0278	EAR = 0.2219
A = 5.0990	B = 4.0000	C = 18.2483	EAR = 0.2493
A = 4.0000	B = 4.0000	C = 18.0278	EAR = 0.2219
A = 4.1231	B = 4.1231	C = 17.2627	EAR = 0.2388
A = 4.0000	B = 4.0000	C = 17.0294	EAR = 0.2349
A = 4.1231	B = 5.0000	C = 18.2483	EAR = 0.2500
A = 5.0000	B = 4.0000	C = 18.0278	EAR = 0.2496
A = 5.0990	B = 4.0000	C = 18.1108	EAR = 0.2512
A = 4.0000	B = 4.0000	C = 18.0000	EAR = 0.2222
A = 4.1231	B = 5.0000	C = 18.1108	EAR = 0.2519
A = 4.0000	B = 4.0000	C = 17.0294	EAR = 0.2349
A = 4.1231	B = 4.1231	C = 17.2627	EAR = 0.2388
A = 4.0000	B = 4.0000	C = 17.0294	EAR = 0.2349
A = 5.0990	B = 4.1231	C = 17.2627	EAR = 0.2671
A = 4.0000	B = 4.0000	C = 17.0294	EAR = 0.2349
A = 5.0990	B = 4.1231	C = 17.2627	EAR = 0.2671
A = 4.0000	B = 4.0000	C = 17.0294	EAR = 0.2349
A = 4.1231	B = 4.1231	C = 17.1172	EAR = 0.2409
A = 4.0000	B = 4.0000	C = 17.0294	EAR = 0.2349
A = 5.0990	B = 5.0990	C = 17.1172	EAR = 0.2979
A = 4.0000	B = 4.0000	C = 18.0278	EAR = 0.2219
A = 5.0990	B = 4.0000	C = 18.2483	EAR = 0.2493
A = 4.0000	B = 4.0000	C = 17.0294	EAR = 0.2349
A = 5.0990	B = 4.1231	C = 17.2627	EAR = 0.2671
A = 4.0000	B = 4.0000	C = 17.0000	EAR = 0.2353
A = 5.0990	B = 4.1231	C = 18.2483	EAR = 0.2527
A = 4.0000	B = 5.0000	C = 18.0000	EAR = 0.2500
A = 5.0990	B = 4.1231	C = 17.2627	EAR = 0.2671
A = 4.0000	B = 4.0000	C = 17.0000	EAR = 0.2353
A = 5.0990	B = 4.1231	C = 17.2627	EAR = 0.2671
A = 4.0000	B = 4.0000	C = 17.0294	EAR = 0.2349
A = 5.0990	B = 4.1231	C = 17.2627	EAR = 0.2671
A = 4.0000	B = 5.0000	C = 17.0000	EAR = 0.2647
A = 5.0990	B = 4.1231	C = 17.2627	EAR = 0.2671
A = 4.0000	B = 4.0000	C = 17.0294	EAR = 0.2349
A = 5.0990	B = 5.0990	C = 17.2627	EAR = 0.2954
A = 4.0000	B = 4.0000	C = 17.0294	EAR = 0.2349
A = 5.0990	B = 5.0990	C = 17.2627	EAR = 0.2954
A = 4.0000	B = 4.0000	C = 17.0294	EAR = 0.2349
A = 4.1231	B = 5.0000	C = 18.2483	EAR = 0.2500
A = 4.0000	B = 4.0000	C = 17.0294	EAR = 0.2349
A = 5.0990	B = 5.0990	C = 17.1172	EAR = 0.2979
A = 4.0000	B = 5.0000	C = 17.0294	EAR = 0.2642
A = 5.0990	B = 4.1231	C = 18.2483	EAR = 0.2527
A = 4.0000	B = 4.0000	C = 17.0294	EAR = 0.2349
A = 5.0990	B = 5.0990	C = 18.2483	EAR = 0.2794
A = 4.0000	B = 4.0000	C = 17.0294	EAR = 0.2349
A = 5.0990	B = 4.1231	C = 17.2627	EAR = 0.2671
A = 5.0000	B = 4.0000	C = 18.0278	EAR = 0.2496
A = 5.0990	B = 5.0990	C = 18.1108	EAR = 0.2815
A = 5.0000	B = 5.0990	C = 18.0278	EAR = 0.2801
A = 5.0990	B = 5.0990	C = 18.2483	EAR = 0.2794
A = 4.0000	B = 4.0000	C = 17.0294	EAR = 0.2349
A = 4.0000	B = 5.0990	C = 17.2627	EAR = 0.2635
A = 3.0000	B = 2.0000	C = 18.0000	EAR = 0.1389
A = 3.0000	B = 3.0000	C = 18.2483	EAR = 0.1644
A = 2.0000	B = 3.0000	C = 17.0000	EAR = 0.1471
A = 2.2361	B = 2.0000	C = 17.1172	EAR = 0.1237
A = 3.0000	B = 2.0000	C = 18.0000	EAR = 0.1389
A = 2.2361	B = 3.0000	C = 18.2483	EAR = 0.1435
A = 3.1623	B = 3.0000	C = 18.0000	EAR = 0.1712
A = 3.1623	B = 3.1623	C = 18.1108	EAR = 0.1746
A = 4.0000	B = 3.0000	C = 18.0000	EAR = 0.1944
A = 4.1231	B = 4.0000	C = 18.1108	EAR = 0.2243
A = 4.0000	B = 4.0000	C = 17.0000	EAR = 0.2353
A = 3.0000	B = 4.0000	C = 18.1108	EAR = 0.1933
A = 4.0000	B = 4.0000	C = 18.0278	EAR = 0.2219
A = 4.1231	B = 5.0000	C = 18.2483	EAR = 0.2500
A = 5.0000	B = 4.0000	C = 17.0000	EAR = 0.2647
A = 4.1231	B = 5.0000	C = 18.2483	EAR = 0.2500
A = 5.0000	B = 4.0000	C = 18.0278	EAR = 0.2496
A = 4.0000	B = 5.0990	C = 18.2483	EAR = 0.2493
A = 5.0000	B = 4.0000	C = 18.0000	EAR = 0.2500
A = 5.0990	B = 5.0000	C = 18.2483	EAR = 0.2767
A = 5.0000	B = 4.0000	C = 18.0000	EAR = 0.2500
A = 4.1231	B = 5.0000	C = 18.2483	EAR = 0.2500
A = 5.0000	B = 4.0000	C = 18.0000	EAR = 0.2500
A = 4.0000	B = 5.0990	C = 18.2483	EAR = 0.2493
A = 5.0000	B = 4.0000	C = 17.0294	EAR = 0.2642
A = 4.1231	B = 5.0990	C = 18.2483	EAR = 0.2527
A = 5.0000	B = 5.0000	C = 18.0000	EAR = 0.2778
A = 5.0000	B = 4.1231	C = 18.2483	EAR = 0.2500
A = 5.0000	B = 5.0000	C = 17.0000	EAR = 0.2941
A = 5.0000	B = 4.1231	C = 17.2627	EAR = 0.2642
A = 5.0000	B = 4.0000	C = 18.0278	EAR = 0.2496
A = 5.0990	B = 5.0000	C = 18.2483	EAR = 0.2767
A = 5.0000	B = 5.0000	C = 17.0000	EAR = 0.2941
A = 5.0990	B = 4.1231	C = 18.2483	EAR = 0.2527
A = 5.0000	B = 5.0000	C = 17.0000	EAR = 0.2941
A = 5.0000	B = 5.0990	C = 18.2483	EAR = 0.2767
A = 5.0000	B = 5.0000	C = 17.0294	EAR = 0.2936
A = 5.0990	B = 5.0990	C = 18.2483	EAR = 0.2794
A = 5.0000	B = 5.0000	C = 17.0000	EAR = 0.2941
A = 5.0990	B = 5.0000	C = 18.2483	EAR = 0.2767
A = 5.0000	B = 5.0000	C = 17.0000	EAR = 0.2941
A = 5.0990	B = 5.0000	C = 18.2483	EAR = 0.2767
A = 5.0000	B = 4.0000	C = 17.0294	EAR = 0.2642
A = 5.0990	B = 5.0000	C = 18.2483	EAR = 0.2767
A = 5.0000	B = 5.0000	C = 17.0000	EAR = 0.2941
A = 4.1231	B = 5.0000	C = 18.2483	EAR = 0.2500
A = 5.0000	B = 5.0000	C = 17.0294	EAR = 0.2936
A = 5.0990	B = 5.0990	C = 18.2483	EAR = 0.2794
A = 5.0000	B = 5.0000	C = 17.0000	EAR = 0.2941
A = 5.0990	B = 5.0000	C = 18.2483	EAR = 0.2767
A = 5.0000	B = 5.0000	C = 17.0294	EAR = 0.2936
A = 5.0990	B = 4.0000	C = 18.2483	EAR = 0.2493
A = 5.0000	B = 5.0000	C = 17.0000	EAR = 0.2941
A = 5.0990	B = 5.0000	C = 18.2483	EAR = 0.2767
A = 5.0000	B = 5.0000	C = 17.0294	EAR = 0.2936
A = 5.0990	B = 5.0000	C = 18.2483	EAR = 0.2767
A = 5.0000	B = 5.0000	C = 17.0000	EAR = 0.2941
A = 5.0000	B = 5.0990	C = 18.2483	EAR = 0.2767
A = 5.0000	B = 5.0000	C = 17.0294	EAR = 0.2936
A = 5.0990	B = 5.0000	C = 18.2483	EAR = 0.2767
A = 5.0000	B = 5.0000	C = 17.0000	EAR = 0.2941
A = 5.0990	B = 4.0000	C = 18.2483	EAR = 0.2493
A = 5.0000	B = 5.0000	C = 17.0000	EAR = 0.2941
A = 5.0000	B = 4.0000	C = 18.2483	EAR = 0.2466
A = 5.0000	B = 5.0000	C = 17.0294	EAR = 0.2936
A = 5.0000	B = 5.0990	C = 18.2483	EAR = 0.2767
A = 5.0000	B = 5.0000	C = 17.0000	EAR = 0.2941
A = 5.0000	B = 5.0990	C = 18.2483	EAR = 0.2767
A = 5.0000	B = 5.0000	C = 17.0294	EAR = 0.2936
A = 5.0990	B = 5.0990	C = 17.2627	EAR = 0.2954
A = 5.0000	B = 5.0000	C = 17.0294	EAR = 0.2936
A = 5.0000	B = 5.0990	C = 18.2483	EAR = 0.2767
A = 5.0000	B = 5.0000	C = 17.0294	EAR = 0.2936
A = 5.0000	B = 5.0990	C = 17.2627	EAR = 0.2925
A = 5.0000	B = 4.0000	C = 17.0294	EAR = 0.2642
A = 5.0990	B = 5.0990	C = 17.2627	EAR = 0.2954
A = 5.0000	B = 4.1231	C = 18.0278	EAR = 0.2530
A = 5.0990	B = 5.0990	C = 17.2627	EAR = 0.2954
A = 5.0000	B = 4.0000	C = 17.0294	EAR = 0.2642
A = 4.1231	B = 5.0990	C = 17.2627	EAR = 0.2671
A = 5.0000	B = 4.0000	C = 18.0278	EAR = 0.2496
A = 5.0990	B = 4.0000	C = 17.2627	EAR = 0.2635
A = 4.0000	B = 4.1231	C = 18.0278	EAR = 0.2253
A = 4.1231	B = 5.0000	C = 17.2627	EAR = 0.2642
A = 5.0000	B = 4.0000	C = 18.0000	EAR = 0.2500
A = 4.1231	B = 5.0000	C = 17.2627	EAR = 0.2642
A = 5.0000	B = 4.0000	C = 17.0294	EAR = 0.2642
A = 4.1231	B = 5.0000	C = 17.2627	EAR = 0.2642
A = 5.0000	B = 4.0000	C = 17.0294	EAR = 0.2642
A = 4.1231	B = 5.0990	C = 17.2627	EAR = 0.2671
A = 5.0000	B = 4.0000	C = 17.0294	EAR = 0.2642
A = 4.1231	B = 5.0990	C = 17.2627	EAR = 0.2671
A = 5.0000	B = 5.0000	C = 17.0294	EAR = 0.2936
A = 5.0990	B = 5.0990	C = 17.2627	EAR = 0.2954
A = 5.0000	B = 5.0000	C = 17.0294	EAR = 0.2936
A = 5.0990	B = 5.0990	C = 17.2627	EAR = 0.2954
A = 5.0000	B = 5.0000	C = 17.0294	EAR = 0.2936
A = 5.0990	B = 5.0990	C = 17.2627	EAR = 0.2954
A = 5.0000	B = 5.0000	C = 17.0294	EAR = 0.2936
A = 5.0990	B = 5.0990	C = 17.2627	EAR = 0.2954
A = 5.0000	B = 5.0000	C = 18.0278	EAR = 0.2774
A = 5.0990	B = 5.0990	C = 17.2627	EAR = 0.2954
A = 5.0000	B = 5.0990	C = 18.0278	EAR = 0.2801
A = 5.0990	B = 5.0990	C = 17.2627	EAR = 0.2954
A = 5.0000	B = 5.0990	C = 18.0278	EAR = 0.2801
A = 5.0990	B = 5.0990	C = 17.2627	EAR = 0.2954
A = 5.0000	B = 5.0000	C = 17.0294	EAR = 0.2936
A = 5.0990	B = 5.0990	C = 17.2627	EAR = 0.2954
A = 5.0000	B = 5.0990	C = 18.0000	EAR = 0.2805
A = 5.0990	B = 6.0828	C = 17.2627	EAR = 0.3239
A = 5.0000	B = 5.0000	C = 17.0294	EAR = 0.2936
A = 5.0000	B = 6.0828	C = 17.2627	EAR = 0.3210
A = 5.0000	B = 5.0000	C = 17.0000	EAR = 0.2941
A = 5.0990	B = 5.0990	C = 17.2627	EAR = 0.2954
A = 5.0000	B = 5.0000	C = 17.0294	EAR = 0.2936
A = 5.0990	B = 6.0828	C = 17.2627	EAR = 0.3239
A = 5.0000	B = 5.0000	C = 17.0000	EAR = 0.2941
A = 5.0000	B = 6.0828	C = 18.2483	EAR = 0.3037
A = 5.0000	B = 5.0000	C = 17.0294	EAR = 0.2936
A = 5.0000	B = 6.0828	C = 18.2483	EAR = 0.3037
A = 5.0000	B = 5.0000	C = 17.0294	EAR = 0.2936
A = 5.0000	B = 5.0990	C = 17.2627	EAR = 0.2925
A = 5.0000	B = 5.0000	C = 17.0000	EAR = 0.2941
A = 5.0000	B = 5.0990	C = 18.2483	EAR = 0.2767
A = 5.0000	B = 5.0000	C = 17.0294	EAR = 0.2936
A = 5.0000	B = 5.0990	C = 18.2483	EAR = 0.2767
A = 5.0000	B = 5.0000	C = 17.0000	EAR = 0.2941
A = 5.0000	B = 5.0990	C = 18.2483	EAR = 0.2767
A = 5.0000	B = 5.0000	C = 17.0000	EAR = 0.2941
A = 5.0000	B = 5.0990	C = 17.2627	EAR = 0.2925
A = 5.0000	B = 5.0000	C = 17.0294	EAR = 0.2936
A = 5.0000	B = 6.0828	C = 18.2483	EAR = 0.3037
A = 5.0000	B = 5.0000	C = 17.0000	EAR = 0.2941
A = 5.0000	B = 5.0990	C = 18.2483	EAR = 0.2767
A = 5.0000	B = 5.0000	C = 17.0000	EAR = 0.2941
A = 5.0000	B = 5.0990	C = 18.2483	EAR = 0.2767
A = 5.0000	B = 5.0000	C = 17.0294	EAR = 0.2936
A = 5.0990	B = 5.0990	C = 18.2483	EAR = 0.2794
A = 5.0000	B = 5.0990	C = 18.0000	EAR = 0.2805
A = 5.0000	B = 6.0828	C = 18.2483	EAR = 0.3037
A = 5.0000	B = 5.0000	C = 17.0000	EAR = 0.2941
A = 5.0990	B = 5.0990	C = 18.2483	EAR = 0.2794
A = 5.0000	B = 5.0000	C = 17.0294	EAR = 0.2936
A = 5.0990	B = 5.0990	C = 18.2483	EAR = 0.2794
A = 5.0000	B = 5.0990	C = 18.0278	EAR = 0.2801
A = 5.0990	B = 5.0990	C = 18.2483	EAR = 0.2794
A = 5.0000	B = 5.0000	C = 17.0294	EAR = 0.2936
A = 5.0990	B = 5.0990	C = 18.2483	EAR = 0.2794
A = 5.0000	B = 5.0000	C = 17.0294	EAR = 0.2936
A = 5.0000	B = 6.0828	C = 18.2483	EAR = 0.3037
A = 5.0000	B = 5.0000	C = 17.0000	EAR = 0.2941
A = 5.0990	B = 5.0990	C = 18.2483	EAR = 0.2794
A = 5.0000	B = 5.0000	C = 17.0000	EAR = 0.2941
A = 4.0000	B = 5.0990	C = 18.2483	EAR = 0.2493
A = 4.0000	B = 4.0000	C = 17.0294	EAR = 0.2349
A = 5.0990	B = 5.0990	C = 18.2483	EAR = 0.2794
A = 4.0000	B = 4.0000	C = 17.0294	EAR = 0.2349
A = 5.0000	B = 4.1231	C = 17.1172	EAR = 0.2665
A = 4.0000	B = 5.0000	C = 18.0278	EAR = 0.2496
A = 5.0000	B = 4.0000	C = 18.1108	EAR = 0.2485
A = 4.0000	B = 5.0000	C = 17.0294	EAR = 0.2642
A = 5.0990	B = 4.0000	C = 18.1108	EAR = 0.2512
A = 4.0000	B = 4.0000	C = 17.0294	EAR = 0.2349
A = 4.0000	B = 4.0000	C = 18.1108	EAR = 0.2209
A = 4.0000	B = 3.0000	C = 17.0294	EAR = 0.2055
A = 4.0000	B = 4.0000	C = 18.1108	EAR = 0.2209
A = 4.0000	B = 4.0000	C = 18.0278	EAR = 0.2219
A = 4.0000	B = 4.0000	C = 18.1108	EAR = 0.2209
A = 4.0000	B = 3.0000	C = 18.0278	EAR = 0.1941
A = 4.1231	B = 4.1231	C = 18.1108	EAR = 0.2277
A = 5.0000	B = 5.0000	C = 18.0278	EAR = 0.2774
A = 4.1231	B = 5.0000	C = 18.2483	EAR = 0.2500
A = 5.0000	B = 4.0000	C = 18.0278	EAR = 0.2496
A = 4.1231	B = 5.0990	C = 18.2483	EAR = 0.2527
A = 4.0000	B = 4.0000	C = 17.0000	EAR = 0.2353
A = 4.1231	B = 5.0000	C = 18.2483	EAR = 0.2500
A = 5.0000	B = 4.0000	C = 17.0000	EAR = 0.2647
A = 5.0990	B = 5.0000	C = 18.2483	EAR = 0.2767
A = 5.0000	B = 4.0000	C = 17.0000	EAR = 0.2647
A = 5.0990	B = 5.0000	C = 18.2483	EAR = 0.2767
A = 5.0000	B = 4.0000	C = 17.0294	EAR = 0.2642
A = 4.1231	B = 5.0000	C = 18.2483	EAR = 0.2500
A = 5.0000	B = 4.0000	C = 18.0000	EAR = 0.2500
A = 4.1231	B = 5.0000	C = 18.2483	EAR = 0.2500
A = 5.0000	B = 4.0000	C = 18.0278	EAR = 0.2496
A = 4.1231	B = 5.0000	C = 18.2483	EAR = 0.2500
A = 4.0000	B = 4.0000	C = 18.0278	EAR = 0.2219
A = 5.0990	B = 4.0000	C = 18.1108	EAR = 0.2512
A = 5.0000	B = 4.0000	C = 17.0294	EAR = 0.2642
A = 5.0000	B = 5.0990	C = 18.2483	EAR = 0.2767
A = 5.0000	B = 4.0000	C = 17.0000	EAR = 0.2647
A = 5.0000	B = 5.0990	C = 17.1172	EAR = 0.2950
A = 5.0000	B = 4.0000	C = 17.0294	EAR = 0.2642
A = 5.0990	B = 5.0000	C = 18.1108	EAR = 0.2788
A = 5.0000	B = 4.0000	C = 18.0278	EAR = 0.2496
A = 5.0990	B = 5.0000	C = 18.1108	EAR = 0.2788
A = 5.0000	B = 5.0000	C = 17.0000	EAR = 0.2941
A = 5.0000	B = 5.0000	C = 18.1108	EAR = 0.2761
A = 5.0000	B = 4.0000	C = 18.0000	EAR = 0.2500
A = 5.0000	B = 5.0990	C = 18.1108	EAR = 0.2788
A = 5.0000	B = 4.0000	C = 17.0294	EAR = 0.2642
A = 5.0990	B = 5.0990	C = 18.2483	EAR = 0.2794
A = 4.0000	B = 4.0000	C = 17.0294	EAR = 0.2349
A = 5.0000	B = 5.0990	C = 18.2483	EAR = 0.2767
A = 5.0000	B = 4.0000	C = 17.0294	EAR = 0.2642
A = 4.1231	B = 5.0000	C = 18.2483	EAR = 0.2500
A = 5.0000	B = 4.0000	C = 17.0294	EAR = 0.2642
A = 5.0000	B = 5.0990	C = 18.1108	EAR = 0.2788
A = 5.0000	B = 4.0000	C = 17.0000	EAR = 0.2647
A = 4.1231	B = 5.0990	C = 18.2483	EAR = 0.2527
A = 5.0000	B = 4.0000	C = 17.0294	EAR = 0.2642
A = 4.0000	B = 5.0990	C = 18.2483	EAR = 0.2493
A = 5.0000	B = 4.0000	C = 17.0294	EAR = 0.2642
A = 4.0000	B = 5.0990	C = 17.2627	EAR = 0.2635
A = 5.0000	B = 4.0000	C = 17.0294	EAR = 0.2642
A = 4.0000	B = 5.0990	C = 17.2627	EAR = 0.2635
A = 5.0000	B = 5.0000	C = 17.0294	EAR = 0.2936
A = 4.0000	B = 5.0990	C = 18.2483	EAR = 0.2493
A = 5.0000	B = 5.0000	C = 17.0000	EAR = 0.2941
A = 4.0000	B = 5.0990	C = 18.2483	EAR = 0.2493
A = 5.0000	B = 4.0000	C = 17.0294	EAR = 0.2642
A = 4.0000	B = 5.0990	C = 17.2627	EAR = 0.2635
A = 5.0000	B = 4.0000	C = 17.0294	EAR = 0.2642
A = 5.0990	B = 5.0990	C = 17.1172	EAR = 0.2979
A = 5.0000	B = 5.0000	C = 17.0000	EAR = 0.2941
A = 4.0000	B = 5.0990	C = 18.2483	EAR = 0.2493
A = 5.0000	B = 4.0000	C = 17.0294	EAR = 0.2642
A = 4.1231	B = 5.0990	C = 17.2627	EAR = 0.2671
A = 5.0000	B = 4.0000	C = 17.0294	EAR = 0.2642
A = 5.0000	B = 5.0990	C = 18.2483	EAR = 0.2767
A = 5.0000	B = 5.0000	C = 17.0294	EAR = 0.2936
A = 5.0000	B = 5.0990	C = 18.2483	EAR = 0.2767
A = 5.0000	B = 5.0000	C = 17.0000	EAR = 0.2941
A = 5.0990	B = 5.0990	C = 17.2627	EAR = 0.2954
A = 5.0000	B = 4.0000	C = 17.0000	EAR = 0.2647
A = 4.1231	B = 5.0990	C = 17.2627	EAR = 0.2671
A = 5.0000	B = 4.0000	C = 17.0294	EAR = 0.2642
A = 5.0000	B = 5.0990	C = 17.2627	EAR = 0.2925
A = 5.0000	B = 4.0000	C = 17.0294	EAR = 0.2642
A = 4.0000	B = 5.0990	C = 17.2627	EAR = 0.2635
A = 5.0000	B = 5.0000	C = 17.0294	EAR = 0.2936
A = 6.0828	B = 5.0990	C = 18.2483	EAR = 0.3064
A = 5.0000	B = 5.0000	C = 17.0294	EAR = 0.2936
A = 5.0000	B = 5.0990	C = 18.2483	EAR = 0.2767
A = 5.0000	B = 4.0000	C = 17.0294	EAR = 0.2642
A = 5.0000	B = 5.0990	C = 18.2483	EAR = 0.2767
A = 5.0000	B = 4.0000	C = 17.0000	EAR = 0.2647
A = 4.1231	B = 5.0000	C = 18.2483	EAR = 0.2500
A = 5.0000	B = 4.0000	C = 17.0294	EAR = 0.2642
A = 5.0000	B = 5.0990	C = 18.2483	EAR = 0.2767
A = 5.0000	B = 5.0000	C = 17.0000	EAR = 0.2941
A = 5.0990	B = 5.0990	C = 18.2483	EAR = 0.2794
A = 5.0000	B = 5.0000	C = 17.0294	EAR = 0.2936
A = 5.0000	B = 5.0990	C = 17.2627	EAR = 0.2925
A = 5.0000	B = 4.0000	C = 17.0294	EAR = 0.2642
A = 4.1231	B = 5.0990	C = 17.2627	EAR = 0.2671
A = 5.0000	B = 4.0000	C = 18.0278	EAR = 0.2496
A = 4.0000	B = 5.0990	C = 17.2627	EAR = 0.2635
A = 5.0000	B = 4.0000	C = 18.0000	EAR = 0.2500
A = 4.0000	B = 5.0990	C = 18.2483	EAR = 0.2493
A = 5.0000	B = 4.0000	C = 18.0278	EAR = 0.2496
A = 5.0000	B = 5.0990	C = 17.2627	EAR = 0.2925
A = 5.0000	B = 4.0000	C = 18.0278	EAR = 0.2496
A = 6.0000	B = 5.0990	C = 17.2627	EAR = 0.3215
A = 5.0000	B = 4.0000	C = 18.0278	EAR = 0.2496
A = 5.0000	B = 5.0990	C = 17.2627	EAR = 0.2925
A = 5.0000	B = 4.0000	C = 18.0000	EAR = 0.2500
A = 5.0000	B = 5.0990	C = 17.2627	EAR = 0.2925
A = 5.0000	B = 4.0000	C = 18.0278	EAR = 0.2496
A = 5.0990	B = 5.0990	C = 17.1172	EAR = 0.2979
A = 4.0000	B = 4.1231	C = 18.0278	EAR = 0.2253
A = 5.0990	B = 5.0990	C = 17.2627	EAR = 0.2954
A = 5.0000	B = 4.0000	C = 18.0278	EAR = 0.2496
A = 4.1231	B = 5.0990	C = 17.2627	EAR = 0.2671
A = 5.0000	B = 4.0000	C = 17.0000	EAR = 0.2647
A = 4.1231	B = 5.0990	C = 17.2627	EAR = 0.2671
A = 5.0000	B = 4.0000	C = 18.0278	EAR = 0.2496
A = 4.1231	B = 5.0990	C = 17.2627	EAR = 0.2671
A = 5.0000	B = 4.0000	C = 18.0278	EAR = 0.2496
A = 5.0990	B = 5.0990	C = 17.1172	EAR = 0.2979
A = 5.0000	B = 4.0000	C = 18.0278	EAR = 0.2496
A = 5.0990	B = 5.0990	C = 17.1172	EAR = 0.2979
A = 5.0000	B = 4.0000	C = 17.0000	EAR = 0.2647
A = 4.0000	B = 5.0990	C = 17.2627	EAR = 0.2635
A = 5.0000	B = 4.0000	C = 17.0294	EAR = 0.2642
A = 5.0000	B = 5.0990	C = 18.2483	EAR = 0.2767
A = 5.0000	B = 4.0000	C = 18.0278	EAR = 0.2496
A = 5.0000	B = 5.0990	C = 17.1172	EAR = 0.2950
A = 5.0000	B = 4.0000	C = 18.0278	EAR = 0.2496
A = 5.0000	B = 5.0990	C = 17.2627	EAR = 0.2925
A = 5.0000	B = 4.0000	C = 17.0294	EAR = 0.2642
A = 5.0000	B = 5.0990	C = 17.2627	EAR = 0.2925
A = 5.0000	B = 4.0000	C = 17.0294	EAR = 0.2642
A = 5.0000	B = 5.0990	C = 17.1172	EAR = 0.2950
A = 5.0000	B = 4.0000	C = 18.0278	EAR = 0.2496
A = 4.1231	B = 5.0990	C = 18.2483	EAR = 0.2527
A = 5.0000	B = 4.0000	C = 18.0000	EAR = 0.2500
A = 5.0990	B = 5.0000	C = 18.2483	EAR = 0.2767
A = 5.0000	B = 4.0000	C = 18.0000	EAR = 0.2500
A = 5.0990	B = 5.0000	C = 18.2483	EAR = 0.2767
A = 5.0000	B = 4.0000	C = 17.0294	EAR = 0.2642
A = 5.0000	B = 5.0990	C = 18.2483	EAR = 0.2767
A = 5.0000	B = 4.0000	C = 17.0000	EAR = 0.2647
A = 5.0990	B = 5.0990	C = 18.2483	EAR = 0.2794
A = 5.0000	B = 4.0000	C = 18.0000	EAR = 0.2500
A = 4.0000	B = 5.0990	C = 18.2483	EAR = 0.2493
A = 5.0000	B = 4.0000	C = 17.0000	EAR = 0.2647
A = 4.0000	B = 5.0990	C = 18.2483	EAR = 0.2493
A = 5.0000	B = 4.0000	C = 18.0278	EAR = 0.2496
A = 4.1231	B = 5.0000	C = 18.2483	EAR = 0.2500
A = 5.0000	B = 4.0000	C = 17.0000	EAR = 0.2647
A = 4.1231	B = 5.0000	C = 18.2483	EAR = 0.2500
A = 5.0000	B = 4.0000	C = 17.0000	EAR = 0.2647
A = 4.1231	B = 5.0000	C = 18.2483	EAR = 0.2500
A = 5.0000	B = 4.0000	C = 17.0000	EAR = 0.2647
A = 4.1231	B = 5.0000	C = 18.2483	EAR = 0.2500
A = 5.0000	B = 4.0000	C = 17.0294	EAR = 0.2642
A = 5.0990	B = 5.0000	C = 18.2483	EAR = 0.2767
A = 5.0000	B = 4.0000	C = 17.0000	EAR = 0.2647
A = 5.0990	B = 5.0990	C = 17.2627	EAR = 0.2954
A = 5.0000	B = 4.0000	C = 17.0294	EAR = 0.2642
A = 4.1231	B = 5.0000	C = 18.2483	EAR = 0.2500
A = 5.0000	B = 5.0000	C = 17.0000	EAR = 0.2941
A = 5.0990	B = 5.0990	C = 18.2483	EAR = 0.2794
A = 5.0000	B = 5.0000	C = 17.0000	EAR = 0.2941
A = 5.0990	B = 5.0990	C = 18.2483	EAR = 0.2794
A = 5.0000	B = 4.0000	C = 17.0294	EAR = 0.2642
A = 5.0990	B = 5.0990	C = 17.2627	EAR = 0.2954
A = 5.0000	B = 4.0000	C = 17.0000	EAR = 0.2647
A = 4.1231	B = 5.0990	C = 17.2627	EAR = 0.2671
A = 5.0000	B = 5.0000	C = 17.0000	EAR = 0.2941
A = 5.0990	B = 5.0990	C = 18.2483	EAR = 0.2794
A = 5.0000	B = 5.0000	C = 17.0000	EAR = 0.2941
A = 5.0990	B = 5.0990	C = 18.2483	EAR = 0.2794
A = 5.0000	B = 5.0000	C = 17.0294	EAR = 0.2936
A = 5.0990	B = 5.0990	C = 18.2483	EAR = 0.2794
A = 5.0000	B = 5.0000	C = 17.0000	EAR = 0.2941
A = 5.0990	B = 5.0990	C = 18.2483	EAR = 0.2794
A = 5.0000	B = 5.0000	C = 17.0000	EAR = 0.2941
A = 5.0990	B = 5.0990	C = 17.2627	EAR = 0.2954
A = 5.0000	B = 5.0000	C = 17.0000	EAR = 0.2941
A = 5.0990	B = 5.0990	C = 17.2627	EAR = 0.2954
A = 5.0000	B = 5.0000	C = 17.0000	EAR = 0.2941
A = 5.0990	B = 5.0000	C = 18.2483	EAR = 0.2767
A = 5.0000	B = 5.0000	C = 17.0000	EAR = 0.2941
A = 5.0990	B = 5.0990	C = 19.2354	EAR = 0.2651
A = 5.0000	B = 5.0000	C = 17.0294	EAR = 0.2936
A = 5.0990	B = 5.0990	C = 18.2483	EAR = 0.2794
A = 5.0000	B = 5.0000	C = 17.0000	EAR = 0.2941
A = 5.0990	B = 5.0990	C = 18.2483	EAR = 0.2794
A = 5.0000	B = 5.0000	C = 17.0294	EAR = 0.2936
A = 5.0990	B = 5.0990	C = 18.2483	EAR = 0.2794
A = 5.0990	B = 5.0000	C = 18.0000	EAR = 0.2805
A = 5.0000	B = 5.0990	C = 18.2483	EAR = 0.2767
A = 5.0000	B = 5.0000	C = 17.0000	EAR = 0.2941
A = 5.0000	B = 5.0990	C = 17.2627	EAR = 0.2925
A = 5.0000	B = 5.0000	C = 17.0000	EAR = 0.2941
A = 5.0990	B = 5.0990	C = 18.2483	EAR = 0.2794
A = 5.0000	B = 5.0000	C = 17.0294	EAR = 0.2936
A = 5.0990	B = 5.0990	C = 17.2627	EAR = 0.2954
A = 5.0000	B = 5.0000	C = 17.0000	EAR = 0.2941
A = 5.0990	B = 5.0000	C = 18.2483	EAR = 0.2767
A = 5.0000	B = 5.0000	C = 17.0000	EAR = 0.2941
A = 5.0000	B = 5.0990	C = 19.2354	EAR = 0.2625
A = 5.0000	B = 5.0000	C = 17.0000	EAR = 0.2941
A = 5.0990	B = 5.0990	C = 17.2627	EAR = 0.2954
A = 5.0000	B = 5.0000	C = 17.0000	EAR = 0.2941
A = 5.0990	B = 5.0000	C = 18.2483	EAR = 0.2767
A = 5.0000	B = 5.0000	C = 17.0000	EAR = 0.2941
A = 5.0990	B = 5.0000	C = 18.2483	EAR = 0.2767
A = 5.0000	B = 5.0000	C = 17.0000	EAR = 0.2941
A = 5.0990	B = 5.0000	C = 18.2483	EAR = 0.2767
A = 5.0000	B = 5.0000	C = 17.0294	EAR = 0.2936
A = 5.0990	B = 5.0000	C = 18.2483	EAR = 0.2767
A = 5.0000	B = 5.0000	C = 17.0000	EAR = 0.2941
A = 5.0990	B = 5.0000	C = 18.2483	EAR = 0.2767
A = 5.0000	B = 5.0000	C = 17.0000	EAR = 0.2941
A = 5.0990	B = 6.0828	C = 18.2483	EAR = 0.3064
A = 5.0000	B = 5.0000	C = 17.0294	EAR = 0.2936
A = 5.0990	B = 5.0000	C = 18.2483	EAR = 0.2767
A = 5.0000	B = 5.0000	C = 17.0000	EAR = 0.2941
A = 5.0990	B = 5.0990	C = 18.2483	EAR = 0.2794
A = 5.0000	B = 5.0000	C = 17.0000	EAR = 0.2941
A = 5.0990	B = 5.0000	C = 18.2483	EAR = 0.2767
A = 5.0000	B = 5.0000	C = 17.0294	EAR = 0.2936
A = 5.0990	B = 5.0990	C = 18.2483	EAR = 0.2794
A = 5.0000	B = 5.0000	C = 17.0294	EAR = 0.2936
A = 5.0990	B = 5.0000	C = 18.2483	EAR = 0.2767
A = 5.0000	B = 5.0000	C = 17.0000	EAR = 0.2941
A = 5.0990	B = 5.0990	C = 18.2483	EAR = 0.2794
A = 5.0000	B = 5.0000	C = 17.0000	EAR = 0.2941
A = 5.0000	B = 5.0990	C = 18.2483	EAR = 0.2767
A = 5.0000	B = 5.0000	C = 18.0000	EAR = 0.2778
A = 5.0990	B = 5.0000	C = 18.2483	EAR = 0.2767
A = 5.0000	B = 4.0000	C = 18.0000	EAR = 0.2500
A = 4.1231	B = 5.0990	C = 17.2627	EAR = 0.2671
A = 5.0000	B = 4.0000	C = 17.0000	EAR = 0.2647
A = 4.0000	B = 5.0990	C = 17.2627	EAR = 0.2635
A = 5.0000	B = 4.0000	C = 17.0000	EAR = 0.2647
A = 4.0000	B = 5.0990	C = 18.2483	EAR = 0.2493
A = 5.0000	B = 4.0000	C = 17.0000	EAR = 0.2647
A = 4.0000	B = 5.0990	C = 18.2483	EAR = 0.2493
A = 5.0000	B = 4.0000	C = 17.0000	EAR = 0.2647
A = 4.0000	B = 5.0000	C = 18.2483	EAR = 0.2466
A = 5.0000	B = 4.0000	C = 17.0294	EAR = 0.2642
A = 4.0000	B = 5.0990	C = 18.2483	EAR = 0.2493
A = 5.0000	B = 5.0000	C = 17.0294	EAR = 0.2936
A = 5.0000	B = 5.0990	C = 18.1108	EAR = 0.2788
A = 5.0000	B = 5.0000	C = 17.0294	EAR = 0.2936
A = 5.0990	B = 5.0990	C = 18.2483	EAR = 0.2794
A = 5.0000	B = 5.0000	C = 17.0000	EAR = 0.2941
A = 5.0990	B = 5.0000	C = 18.2483	EAR = 0.2767
A = 5.0000	B = 4.0000	C = 17.0294	EAR = 0.2642
A = 4.1231	B = 5.0000	C = 18.1108	EAR = 0.2519
A = 5.0000	B = 5.0000	C = 17.0000	EAR = 0.2941
A = 5.0990	B = 5.0000	C = 18.2483	EAR = 0.2767
A = 5.0000	B = 5.0000	C = 17.0294	EAR = 0.2936
A = 5.0990	B = 5.0000	C = 18.2483	EAR = 0.2767
A = 5.0000	B = 5.0000	C = 17.0000	EAR = 0.2941
A = 5.0990	B = 5.0990	C = 18.2483	EAR = 0.2794
A = 5.0000	B = 5.0000	C = 17.0000	EAR = 0.2941
A = 5.0000	B = 5.0990	C = 18.2483	EAR = 0.2767
A = 5.0000	B = 5.0000	C = 17.0000	EAR = 0.2941
A = 5.0990	B = 5.0990	C = 17.1172	EAR = 0.2979
A = 5.0000	B = 5.0990	C = 18.0278	EAR = 0.2801
A = 5.0990	B = 5.0990	C = 17.2627	EAR = 0.2954
A = 5.0000	B = 5.0000	C = 17.0000	EAR = 0.2941
A = 5.0000	B = 5.0990	C = 18.2483	EAR = 0.2767
A = 5.0000	B = 5.0990	C = 18.0278	EAR = 0.2801
A = 5.0990	B = 5.0990	C = 18.2483	EAR = 0.2794
A = 5.0000	B = 5.0000	C = 17.0000	EAR = 0.2941
A = 5.0990	B = 5.0990	C = 18.2483	EAR = 0.2794
A = 5.0000	B = 5.0000	C = 17.0294	EAR = 0.2936
A = 5.0000	B = 5.0990	C = 18.2483	EAR = 0.2767
A = 5.0000	B = 5.0000	C = 17.0000	EAR = 0.2941
A = 4.1231	B = 5.0990	C = 17.2627	EAR = 0.2671
A = 5.0000	B = 5.0000	C = 17.0000	EAR = 0.2941
A = 5.0990	B = 5.0990	C = 18.2483	EAR = 0.2794
A = 5.0000	B = 5.0000	C = 17.0000	EAR = 0.2941
A = 4.0000	B = 5.0990	C = 18.2483	EAR = 0.2493
A = 5.0000	B = 4.0000	C = 17.0294	EAR = 0.2642
A = 4.1231	B = 5.0990	C = 17.2627	EAR = 0.2671
A = 5.0000	B = 4.0000	C = 17.0000	EAR = 0.2647
A = 4.1231	B = 5.0990	C = 18.2483	EAR = 0.2527
A = 5.0000	B = 5.0990	C = 18.0000	EAR = 0.2805
A = 4.0000	B = 5.0990	C = 18.2483	EAR = 0.2493
A = 5.0000	B = 5.0000	C = 17.0294	EAR = 0.2936
A = 5.0990	B = 5.0990	C = 17.2627	EAR = 0.2954
A = 5.0000	B = 5.0000	C = 17.0294	EAR = 0.2936
A = 5.0000	B = 5.0990	C = 18.2483	EAR = 0.2767
A = 5.0000	B = 5.0000	C = 18.0000	EAR = 0.2778
A = 5.0000	B = 5.0990	C = 18.2483	EAR = 0.2767
A = 5.0000	B = 5.0990	C = 18.0278	EAR = 0.2801
A = 5.0000	B = 5.0990	C = 18.2483	EAR = 0.2767
A = 5.0000	B = 5.0990	C = 18.0278	EAR = 0.2801
A = 5.0990	B = 5.0990	C = 17.2627	EAR = 0.2954
A = 5.0000	B = 5.0990	C = 18.0000	EAR = 0.2805
A = 4.0000	B = 5.0990	C = 18.2483	EAR = 0.2493
A = 5.0000	B = 5.0000	C = 18.0278	EAR = 0.2774
A = 4.1231	B = 5.0990	C = 18.2483	EAR = 0.2527
A = 5.0000	B = 5.0000	C = 17.0294	EAR = 0.2936
A = 5.0000	B = 5.0990	C = 18.2483	EAR = 0.2767
A = 5.0000	B = 5.0000	C = 17.0000	EAR = 0.2941
A = 5.0990	B = 5.0000	C = 18.2483	EAR = 0.2767
A = 5.0000	B = 5.0000	C = 17.0000	EAR = 0.2941
A = 4.1231	B = 5.0990	C = 18.2483	EAR = 0.2527
A = 5.0000	B = 4.0000	C = 17.0000	EAR = 0.2647
A = 4.0000	B = 5.0990	C = 18.2483	EAR = 0.2493
A = 5.0000	B = 5.0000	C = 17.0294	EAR = 0.2936
A = 5.0000	B = 5.0990	C = 18.2483	EAR = 0.2767
A = 5.0000	B = 5.0000	C = 17.0294	EAR = 0.2936
A = 5.0990	B = 5.0990	C = 18.2483	EAR = 0.2794
A = 5.0000	B = 4.0000	C = 17.0294	EAR = 0.2642
A = 5.0000	B = 5.0990	C = 18.2483	EAR = 0.2767
A = 5.0000	B = 5.0000	C = 17.0000	EAR = 0.2941
A = 5.0990	B = 5.0990	C = 18.2483	EAR = 0.2794
A = 5.0000	B = 5.0000	C = 17.0000	EAR = 0.2941
A = 5.0000	B = 5.0990	C = 18.2483	EAR = 0.2767
A = 5.0000	B = 5.0000	C = 17.0294	EAR = 0.2936
A = 4.0000	B = 5.0990	C = 18.2483	EAR = 0.2493
A = 5.0000	B = 5.0000	C = 17.0294	EAR = 0.2936
A = 4.1231	B = 5.0000	C = 18.2483	EAR = 0.2500
A = 5.0000	B = 5.0000	C = 17.0294	EAR = 0.2936
A = 5.0990	B = 5.0990	C = 18.2483	EAR = 0.2794
A = 5.0000	B = 5.0000	C = 17.0294	EAR = 0.2936
A = 5.0990	B = 5.0000	C = 18.1108	EAR = 0.2788
A = 5.0000	B = 5.0000	C = 17.0000	EAR = 0.2941
A = 5.0990	B = 5.0000	C = 18.1108	EAR = 0.2788
A = 5.0990	B = 5.0000	C = 17.0000	EAR = 0.2970
A = 5.0990	B = 5.0990	C = 17.2627	EAR = 0.2954
A = 5.0000	B = 5.0000	C = 17.0000	EAR = 0.2941
A = 5.0990	B = 5.0000	C = 18.2483	EAR = 0.2767
A = 5.0990	B = 5.0000	C = 17.0294	EAR = 0.2965
A = 5.0990	B = 5.0990	C = 17.2627	EAR = 0.2954
A = 5.0000	B = 5.0000	C = 18.0000	EAR = 0.2778
A = 6.0000	B = 5.0990	C = 18.2483	EAR = 0.3041
A = 5.0990	B = 5.0000	C = 17.0294	EAR = 0.2965
A = 5.0990	B = 5.0990	C = 18.2483	EAR = 0.2794
A = 5.0990	B = 5.0000	C = 18.0278	EAR = 0.2801
A = 5.0990	B = 5.0990	C = 18.2483	EAR = 0.2794
A = 6.0828	B = 5.0000	C = 18.0278	EAR = 0.3074
A = 5.0990	B = 6.0828	C = 17.2627	EAR = 0.3239
A = 5.0000	B = 5.0000	C = 18.0278	EAR = 0.2774
A = 5.0000	B = 6.0828	C = 18.2483	EAR = 0.3037
A = 5.0000	B = 5.0990	C = 18.0278	EAR = 0.2801
A = 5.0990	B = 5.0990	C = 17.2627	EAR = 0.2954
A = 5.0990	B = 5.0000	C = 18.0278	EAR = 0.2801
A = 5.0990	B = 5.0990	C = 17.2627	EAR = 0.2954
A = 5.0990	B = 5.0000	C = 18.0000	EAR = 0.2805
A = 5.0990	B = 6.0828	C = 18.2483	EAR = 0.3064
A = 5.0990	B = 5.0990	C = 18.0278	EAR = 0.2828
A = 5.0990	B = 5.0990	C = 17.2627	EAR = 0.2954
A = 5.0990	B = 5.0000	C = 18.0278	EAR = 0.2801
A = 5.0990	B = 5.0990	C = 18.2483	EAR = 0.2794
A = 5.0990	B = 5.0000	C = 18.1108	EAR = 0.2788
A = 5.0990	B = 6.0828	C = 17.2627	EAR = 0.3239
A = 5.0000	B = 5.0000	C = 17.0000	EAR = 0.2941
A = 5.0990	B = 6.0828	C = 17.2627	EAR = 0.3239
A = 5.0990	B = 5.0000	C = 17.0294	EAR = 0.2965
A = 5.0000	B = 6.0828	C = 17.2627	EAR = 0.3210
A = 5.0990	B = 5.0990	C = 18.0278	EAR = 0.2828
A = 5.0000	B = 5.0990	C = 18.2483	EAR = 0.2767
A = 5.0000	B = 5.0990	C = 18.0000	EAR = 0.2805
A = 5.0990	B = 6.0828	C = 18.2483	EAR = 0.3064
A = 5.0000	B = 5.0000	C = 18.0278	EAR = 0.2774
A = 5.0990	B = 5.0990	C = 17.2627	EAR = 0.2954
A = 5.0990	B = 5.0000	C = 18.0000	EAR = 0.2805
A = 5.0990	B = 6.0828	C = 17.2627	EAR = 0.3239
A = 5.0000	B = 5.0990	C = 18.0000	EAR = 0.2805
A = 5.0990	B = 6.0828	C = 17.2627	EAR = 0.3239
A = 5.0000	B = 5.0000	C = 18.0278	EAR = 0.2774
A = 5.0990	B = 6.0828	C = 18.2483	EAR = 0.3064
A = 5.0000	B = 5.0990	C = 18.1108	EAR = 0.2788
A = 5.0990	B = 5.0990	C = 18.2483	EAR = 0.2794
A = 5.0000	B = 5.0990	C = 18.0278	EAR = 0.2801
A = 5.0990	B = 5.0990	C = 18.2483	EAR = 0.2794
A = 5.0000	B = 5.0000	C = 18.0000	EAR = 0.2778
A = 5.0990	B = 6.0828	C = 18.2483	EAR = 0.3064
A = 5.0000	B = 5.0000	C = 18.0278	EAR = 0.2774
A = 5.0000	B = 5.0990	C = 17.2627	EAR = 0.2925
A = 5.0000	B = 5.0000	C = 18.0000	EAR = 0.2778
A = 5.0000	B = 6.0828	C = 17.2627	EAR = 0.3210
A = 5.0000	B = 5.0000	C = 18.0278	EAR = 0.2774
A = 5.0000	B = 6.0828	C = 18.2483	EAR = 0.3037
A = 6.0000	B = 5.0000	C = 18.0000	EAR = 0.3056
A = 5.0000	B = 6.0828	C = 18.2483	EAR = 0.3037
A = 5.0000	B = 5.0990	C = 18.1108	EAR = 0.2788
A = 5.0000	B = 5.0990	C = 17.2627	EAR = 0.2925
A = 5.0990	B = 5.0000	C = 18.0278	EAR = 0.2801
A = 5.0000	B = 5.0990	C = 17.2627	EAR = 0.2925
A = 5.0990	B = 5.0000	C = 18.0278	EAR = 0.2801
A = 5.0000	B = 6.0828	C = 17.2627	EAR = 0.3210
A = 5.0000	B = 5.0990	C = 18.0000	EAR = 0.2805
A = 5.0990	B = 6.0828	C = 17.2627	EAR = 0.3239
A = 5.0990	B = 5.0000	C = 17.0294	EAR = 0.2965
A = 5.0000	B = 5.0990	C = 17.2627	EAR = 0.2925
A = 5.0990	B = 5.0000	C = 18.0278	EAR = 0.2801
A = 5.0000	B = 5.0990	C = 18.2483	EAR = 0.2767
A = 5.0990	B = 5.0000	C = 17.0000	EAR = 0.2970
A = 5.0990	B = 5.0990	C = 17.2627	EAR = 0.2954
A = 5.0990	B = 5.0000	C = 17.0000	EAR = 0.2970
A = 5.0990	B = 6.0000	C = 18.2483	EAR = 0.3041
A = 5.0990	B = 5.0000	C = 18.0000	EAR = 0.2805
A = 5.0990	B = 6.0828	C = 17.2627	EAR = 0.3239
A = 4.0000	B = 4.0000	C = 18.0278	EAR = 0.2219
A = 4.0000	B = 4.1231	C = 18.2483	EAR = 0.2226
A = 3.1623	B = 3.1623	C = 18.0000	EAR = 0.1757
A = 4.1231	B = 3.1623	C = 19.2354	EAR = 0.1894
A = 3.0000	B = 3.0000	C = 19.0000	EAR = 0.1579
A = 3.0000	B = 3.1623	C = 18.2483	EAR = 0.1688
A = 4.0000	B = 3.0000	C = 18.0000	EAR = 0.1944
A = 3.0000	B = 3.0000	C = 17.2627	EAR = 0.1738
A = 4.0000	B = 4.0000	C = 18.0278	EAR = 0.2219
A = 4.0000	B = 5.0990	C = 18.2483	EAR = 0.2493
A = 5.0000	B = 4.0000	C = 18.0000	EAR = 0.2500
A = 5.0990	B = 5.0990	C = 17.2627	EAR = 0.2954
A = 5.0000	B = 5.0000	C = 17.0294	EAR = 0.2936
A = 5.0990	B = 5.0990	C = 17.2627	EAR = 0.2954
A = 5.0000	B = 5.0000	C = 17.0294	EAR = 0.2936
A = 4.1231	B = 5.0990	C = 17.2627	EAR = 0.2671
A = 5.0000	B = 5.0000	C = 18.0000	EAR = 0.2778
A = 5.0990	B = 5.0990	C = 17.2627	EAR = 0.2954
A = 5.0000	B = 5.0990	C = 18.0000	EAR = 0.2805
A = 5.0000	B = 5.0990	C = 17.2627	EAR = 0.2925
A = 5.0000	B = 5.0000	C = 17.0000	EAR = 0.2941
A = 5.0000	B = 5.0990	C = 17.2627	EAR = 0.2925
A = 5.0000	B = 5.0990	C = 18.0278	EAR = 0.2801
A = 5.0990	B = 5.0990	C = 18.2483	EAR = 0.2794
A = 5.0000	B = 5.0990	C = 18.0000	EAR = 0.2805
A = 5.0000	B = 5.0990	C = 17.2627	EAR = 0.2925
A = 5.0000	B = 5.0990	C = 18.0278	EAR = 0.2801
A = 5.0990	B = 5.0990	C = 18.2483	EAR = 0.2794
A = 5.0000	B = 5.0990	C = 18.0000	EAR = 0.2805
A = 5.0990	B = 5.0990	C = 17.2627	EAR = 0.2954
A = 5.0000	B = 5.0990	C = 18.0278	EAR = 0.2801
A = 5.0000	B = 5.0990	C = 18.2483	EAR = 0.2767
A = 6.0000	B = 5.0000	C = 18.0000	EAR = 0.3056
A = 5.0990	B = 6.0828	C = 18.2483	EAR = 0.3064
A = 5.0000	B = 5.0990	C = 18.0278	EAR = 0.2801
A = 6.0000	B = 5.0990	C = 17.2627	EAR = 0.3215
A = 5.0000	B = 5.0990	C = 18.0278	EAR = 0.2801
A = 5.0990	B = 5.0990	C = 17.2627	EAR = 0.2954
A = 5.0990	B = 5.0000	C = 18.1108	EAR = 0.2788
A = 5.0000	B = 6.0828	C = 18.2483	EAR = 0.3037
A = 5.0990	B = 5.0000	C = 17.0000	EAR = 0.2970
A = 5.0990	B = 5.0000	C = 18.2483	EAR = 0.2767
A = 5.0990	B = 5.0990	C = 17.0294	EAR = 0.2994
A = 5.0990	B = 5.0000	C = 18.2483	EAR = 0.2767
A = 5.0990	B = 5.0000	C = 17.0294	EAR = 0.2965
A = 5.0990	B = 5.0000	C = 18.2483	EAR = 0.2767
A = 5.0990	B = 5.0000	C = 17.0000	EAR = 0.2970
A = 5.0990	B = 6.0828	C = 18.2483	EAR = 0.3064
A = 5.0990	B = 5.0000	C = 18.0000	EAR = 0.2805
A = 5.0990	B = 6.0828	C = 18.2483	EAR = 0.3064
A = 5.0990	B = 5.0000	C = 17.0000	EAR = 0.2970
A = 5.0990	B = 5.0990	C = 18.2483	EAR = 0.2794
A = 5.0000	B = 5.0000	C = 17.0294	EAR = 0.2936
A = 6.0828	B = 5.0000	C = 18.2483	EAR = 0.3037
A = 5.0000	B = 5.0000	C = 17.0000	EAR = 0.2941
A = 6.0828	B = 5.0000	C = 18.2483	EAR = 0.3037
A = 5.0000	B = 5.0000	C = 17.0000	EAR = 0.2941
A = 5.0990	B = 5.0000	C = 18.2483	EAR = 0.2767
A = 5.0000	B = 5.0000	C = 17.0000	EAR = 0.2941
A = 6.0828	B = 5.0990	C = 18.2483	EAR = 0.3064
A = 5.0000	B = 4.0000	C = 17.0000	EAR = 0.2647
A = 5.0990	B = 5.0000	C = 18.2483	EAR = 0.2767
A = 5.0000	B = 5.0000	C = 17.0294	EAR = 0.2936
A = 6.0828	B = 5.0990	C = 18.1108	EAR = 0.3087
A = 5.0000	B = 5.0000	C = 17.0294	EAR = 0.2936
A = 6.0828	B = 5.0990	C = 18.2483	EAR = 0.3064
A = 5.0000	B = 5.0000	C = 17.0000	EAR = 0.2941
A = 5.0990	B = 5.0000	C = 18.2483	EAR = 0.2767
A = 5.0000	B = 5.0000	C = 17.0294	EAR = 0.2936
A = 5.0990	B = 5.0990	C = 18.2483	EAR = 0.2794
A = 5.0000	B = 4.0000	C = 17.0294	EAR = 0.2642
A = 5.0990	B = 5.0000	C = 18.2483	EAR = 0.2767
A = 5.0000	B = 5.0000	C = 17.0000	EAR = 0.2941
A = 5.0000	B = 5.0990	C = 18.2483	EAR = 0.2767
A = 5.0000	B = 5.0000	C = 17.0294	EAR = 0.2936
A = 5.0990	B = 5.0000	C = 18.2483	EAR = 0.2767
A = 5.0000	B = 5.0000	C = 17.0294	EAR = 0.2936
A = 6.0828	B = 5.0990	C = 18.2483	EAR = 0.3064
A = 5.0000	B = 5.0000	C = 17.0000	EAR = 0.2941
A = 5.0990	B = 6.0828	C = 18.2483	EAR = 0.3064
A = 5.0000	B = 5.0000	C = 17.0294	EAR = 0.2936
A = 5.0000	B = 5.0990	C = 18.2483	EAR = 0.2767
A = 5.0000	B = 5.0000	C = 17.0294	EAR = 0.2936
A = 6.0828	B = 5.0990	C = 18.2483	EAR = 0.3064
A = 5.0000	B = 5.0000	C = 17.0294	EAR = 0.2936
A = 4.1231	B = 5.0990	C = 17.1172	EAR = 0.2694
A = 5.0000	B = 5.0990	C = 17.0294	EAR = 0.2965
A = 6.0828	B = 5.0990	C = 18.2483	EAR = 0.3064
A = 5.0000	B = 5.0000	C = 17.0294	EAR = 0.2936
A = 5.0990	B = 5.0990	C = 18.2483	EAR = 0.2794
A = 5.0000	B = 5.0000	C = 17.0294	EAR = 0.2936
A = 5.0990	B = 5.0990	C = 17.1172	EAR = 0.2979
A = 5.0000	B = 4.1231	C = 18.0278	EAR = 0.2530
A = 4.1231	B = 5.0990	C = 18.2483	EAR = 0.2527
A = 5.0000	B = 4.1231	C = 18.0278	EAR = 0.2530
A = 4.1231	B = 5.0990	C = 18.2483	EAR = 0.2527
A = 5.0000	B = 4.1231	C = 18.0278	EAR = 0.2530
A = 4.1231	B = 5.0990	C = 17.2627	EAR = 0.2671
A = 5.0000	B = 4.0000	C = 18.0278	EAR = 0.2496
A = 4.1231	B = 5.0990	C = 17.2627	EAR = 0.2671
A = 5.0000	B = 4.0000	C = 17.0000	EAR = 0.2647
A = 4.1231	B = 5.0990	C = 17.2627	EAR = 0.2671
A = 5.0000	B = 4.1231	C = 18.0278	EAR = 0.2530
A = 4.1231	B = 5.0990	C = 17.2627	EAR = 0.2671
A = 5.0000	B = 4.1231	C = 17.0294	EAR = 0.2679
A = 5.0000	B = 5.0990	C = 18.2483	EAR = 0.2767
A = 5.0000	B = 4.0000	C = 17.0294	EAR = 0.2642
A = 5.0990	B = 5.0990	C = 18.2483	EAR = 0.2794
A = 5.0000	B = 5.0990	C = 18.0278	EAR = 0.2801
A = 5.0990	B = 5.0990	C = 17.2627	EAR = 0.2954
A = 5.0000	B = 5.0990	C = 18.0278	EAR = 0.2801
A = 4.1231	B = 5.0990	C = 18.2483	EAR = 0.2527
A = 5.0000	B = 4.0000	C = 17.0294	EAR = 0.2642
A = 5.0990	B = 5.0000	C = 17.1172	EAR = 0.2950
A = 5.0000	B = 4.0000	C = 18.0278	EAR = 0.2496
A = 4.1231	B = 5.0990	C = 18.2483	EAR = 0.2527
A = 5.0000	B = 4.1231	C = 18.0278	EAR = 0.2530
A = 5.0990	B = 5.0990	C = 18.2483	EAR = 0.2794
A = 5.0990	B = 5.0000	C = 18.0278	EAR = 0.2801
A = 5.0990	B = 5.0990	C = 17.2627	EAR = 0.2954
A = 5.0000	B = 4.0000	C = 18.0000	EAR = 0.2500
A = 4.1231	B = 5.0990	C = 17.2627	EAR = 0.2671
A = 5.0000	B = 4.0000	C = 17.0294	EAR = 0.2642
A = 5.0990	B = 5.0990	C = 17.2627	EAR = 0.2954
A = 5.0000	B = 4.0000	C = 17.0294	EAR = 0.2642
A = 4.1231	B = 5.0990	C = 17.2627	EAR = 0.2671
A = 5.0000	B = 4.0000	C = 17.0294	EAR = 0.2642
A = 4.1231	B = 5.0000	C = 17.2627	EAR = 0.2642
A = 5.0990	B = 5.0000	C = 18.0278	EAR = 0.2801
A = 5.0990	B = 5.0990	C = 18.2483	EAR = 0.2794
A = 5.0000	B = 5.0000	C = 17.0294	EAR = 0.2936
A = 6.0828	B = 5.0000	C = 18.2483	EAR = 0.3037
A = 5.0000	B = 5.0000	C = 18.0278	EAR = 0.2774
A = 5.0990	B = 5.0000	C = 18.2483	EAR = 0.2767
A = 5.0990	B = 5.0000	C = 18.0278	EAR = 0.2801
A = 5.0990	B = 5.0990	C = 17.2627	EAR = 0.2954
A = 5.0000	B = 5.0990	C = 17.0294	EAR = 0.2965
A = 5.0990	B = 5.0990	C = 17.2627	EAR = 0.2954
A = 5.0000	B = 5.0990	C = 17.0294	EAR = 0.2965
A = 5.0990	B = 5.0990	C = 17.2627	EAR = 0.2954
A = 5.0000	B = 5.0990	C = 17.0294	EAR = 0.2965
A = 5.0990	B = 5.0990	C = 17.2627	EAR = 0.2954
A = 5.0000	B = 5.0000	C = 17.0294	EAR = 0.2936
A = 6.0828	B = 5.0990	C = 17.2627	EAR = 0.3239
A = 5.0000	B = 5.0990	C = 18.0278	EAR = 0.2801
A = 5.0990	B = 5.0990	C = 18.2483	EAR = 0.2794
A = 5.0990	B = 5.0990	C = 18.0278	EAR = 0.2828
A = 5.0990	B = 5.0990	C = 17.2627	EAR = 0.2954
A = 5.0000	B = 5.0000	C = 18.0000	EAR = 0.2778
A = 6.0828	B = 5.0990	C = 17.2627	EAR = 0.3239
A = 5.0000	B = 5.0990	C = 18.0000	EAR = 0.2805
A = 5.0990	B = 5.0990	C = 17.2627	EAR = 0.2954
A = 5.0000	B = 5.0000	C = 18.0278	EAR = 0.2774
A = 5.0990	B = 5.0990	C = 17.2627	EAR = 0.2954
A = 5.0000	B = 5.0000	C = 17.0000	EAR = 0.2941
A = 6.0828	B = 5.0990	C = 17.2627	EAR = 0.3239
A = 5.0000	B = 5.0990	C = 18.0278	EAR = 0.2801
A = 5.0990	B = 5.0990	C = 17.2627	EAR = 0.2954
A = 5.0990	B = 5.0000	C = 18.0278	EAR = 0.2801
A = 5.0000	B = 5.0990	C = 18.2483	EAR = 0.2767
A = 5.0000	B = 5.0990	C = 18.0278	EAR = 0.2801
A = 5.0990	B = 5.0990	C = 17.1172	EAR = 0.2979
A = 5.0990	B = 5.0000	C = 18.0278	EAR = 0.2801
A = 5.0990	B = 5.0990	C = 18.1108	EAR = 0.2815
A = 5.0000	B = 5.0990	C = 17.0294	EAR = 0.2965
A = 5.0990	B = 6.0828	C = 18.2483	EAR = 0.3064
A = 5.0000	B = 5.0990	C = 18.0278	EAR = 0.2801
A = 5.0990	B = 5.0990	C = 18.2483	EAR = 0.2794
A = 5.0000	B = 5.0990	C = 18.0278	EAR = 0.2801
A = 5.0000	B = 6.0828	C = 18.2483	EAR = 0.3037
A = 5.0000	B = 5.0990	C = 18.0278	EAR = 0.2801
A = 5.0000	B = 6.0828	C = 18.2483	EAR = 0.3037
A = 6.0828	B = 5.0000	C = 18.0278	EAR = 0.3074
A = 5.0990	B = 6.0828	C = 18.2483	EAR = 0.3064
A = 5.0000	B = 5.0990	C = 18.0278	EAR = 0.2801
A = 5.0990	B = 6.0828	C = 18.2483	EAR = 0.3064
A = 5.0000	B = 5.0990	C = 18.0278	EAR = 0.2801
A = 5.0990	B = 6.0828	C = 18.2483	EAR = 0.3064
A = 5.0000	B = 5.0990	C = 18.0278	EAR = 0.2801
A = 5.0990	B = 4.1231	C = 17.2627	EAR = 0.2671
A = 5.0000	B = 5.0990	C = 18.0278	EAR = 0.2801
A = 5.0990	B = 6.0828	C = 18.2483	EAR = 0.3064
A = 5.0000	B = 5.0990	C = 18.0278	EAR = 0.2801
A = 5.0990	B = 6.0828	C = 17.2627	EAR = 0.3239
A = 5.0000	B = 5.0990	C = 18.0278	EAR = 0.2801
A = 5.0000	B = 6.0828	C = 18.2483	EAR = 0.3037
A = 5.0000	B = 5.0990	C = 17.0000	EAR = 0.2970
A = 5.0990	B = 6.0828	C = 18.2483	EAR = 0.3064
A = 5.0000	B = 4.1231	C = 18.0000	EAR = 0.2534
A = 5.0000	B = 5.0990	C = 18.1108	EAR = 0.2788
A = 5.0000	B = 5.0000	C = 17.0294	EAR = 0.2936
A = 5.0990	B = 5.0990	C = 18.1108	EAR = 0.2815
A = 5.0000	B = 5.0000	C = 17.0294	EAR = 0.2936
A = 5.0990	B = 5.0990	C = 18.2483	EAR = 0.2794
A = 5.0000	B = 5.0000	C = 17.0000	EAR = 0.2941
A = 5.0990	B = 5.0990	C = 18.2483	EAR = 0.2794
A = 5.0000	B = 5.0000	C = 17.0294	EAR = 0.2936
A = 5.0990	B = 5.0990	C = 18.2483	EAR = 0.2794
A = 5.0000	B = 5.0000	C = 17.0294	EAR = 0.2936
A = 5.0990	B = 6.0828	C = 18.2483	EAR = 0.3064
A = 5.0000	B = 5.0000	C = 17.0000	EAR = 0.2941
A = 5.0990	B = 5.0990	C = 18.2483	EAR = 0.2794
A = 5.0000	B = 5.0000	C = 17.0294	EAR = 0.2936
A = 6.0828	B = 6.0828	C = 18.2483	EAR = 0.3333
A = 5.0000	B = 5.0000	C = 17.0000	EAR = 0.2941
A = 5.0990	B = 5.0990	C = 18.2483	EAR = 0.2794
A = 5.0000	B = 5.0000	C = 17.0294	EAR = 0.2936
A = 5.0990	B = 5.0990	C = 18.2483	EAR = 0.2794
A = 5.0000	B = 5.0000	C = 17.0000	EAR = 0.2941
A = 5.0990	B = 6.0828	C = 18.2483	EAR = 0.3064
A = 5.0000	B = 5.0000	C = 17.0294	EAR = 0.2936
A = 5.0990	B = 6.0828	C = 18.2483	EAR = 0.3064
A = 5.0000	B = 5.0000	C = 17.0294	EAR = 0.2936
A = 6.0828	B = 6.0828	C = 18.2483	EAR = 0.3333
A = 5.0000	B = 5.0000	C = 17.0000	EAR = 0.2941
A = 5.0990	B = 6.0828	C = 18.2483	EAR = 0.3064
A = 5.0000	B = 5.0000	C = 17.0000	EAR = 0.2941
A = 6.0828	B = 6.0828	C = 18.2483	EAR = 0.3333
A = 5.0000	B = 5.0000	C = 17.0294	EAR = 0.2936
A = 5.0990	B = 5.0990	C = 18.2483	EAR = 0.2794
A = 5.0000	B = 5.0000	C = 17.0294	EAR = 0.2936
A = 5.0990	B = 6.0828	C = 18.2483	EAR = 0.3064
A = 5.0000	B = 5.0000	C = 17.0294	EAR = 0.2936
A = 5.0990	B = 5.0990	C = 18.2483	EAR = 0.2794
A = 5.0000	B = 5.0000	C = 17.0000	EAR = 0.2941
A = 5.0990	B = 6.0828	C = 18.2483	EAR = 0.3064
A = 5.0000	B = 5.0000	C = 17.0000	EAR = 0.2941
A = 5.0990	B = 6.0828	C = 18.2483	EAR = 0.3064
A = 5.0000	B = 5.0000	C = 17.0000	EAR = 0.2941
A = 5.0990	B = 6.0828	C = 18.2483	EAR = 0.3064
A = 5.0000	B = 5.0000	C = 17.0294	EAR = 0.2936
A = 6.0828	B = 6.0828	C = 18.2483	EAR = 0.3333
A = 5.0000	B = 5.0000	C = 17.0294	EAR = 0.2936
A = 5.0990	B = 6.0828	C = 18.2483	EAR = 0.3064
A = 5.0000	B = 5.0000	C = 17.0294	EAR = 0.2936
A = 5.0000	B = 6.0828	C = 18.2483	EAR = 0.3037
A = 5.0000	B = 5.0000	C = 17.0294	EAR = 0.2936
A = 6.0000	B = 5.0990	C = 18.2483	EAR = 0.3041
A = 5.0000	B = 5.0000	C = 17.0000	EAR = 0.2941
A = 6.0000	B = 5.0990	C = 18.2483	EAR = 0.3041
A = 5.0000	B = 5.0000	C = 17.0294	EAR = 0.2936
A = 6.0000	B = 5.0990	C = 18.1108	EAR = 0.3064
A = 5.0000	B = 5.0000	C = 17.0000	EAR = 0.2941
A = 6.0828	B = 5.0990	C = 18.2483	EAR = 0.3064
A = 5.0000	B = 5.0000	C = 17.0294	EAR = 0.2936
A = 5.0000	B = 5.0990	C = 18.2483	EAR = 0.2767
A = 5.0000	B = 5.0000	C = 17.0294	EAR = 0.2936
A = 6.0000	B = 5.0990	C = 18.2483	EAR = 0.3041
A = 5.0000	B = 5.0000	C = 17.0294	EAR = 0.2936
A = 6.0828	B = 5.0990	C = 18.2483	EAR = 0.3064
A = 5.0000	B = 5.0000	C = 17.0294	EAR = 0.2936
A = 6.0000	B = 5.0990	C = 18.2483	EAR = 0.3041
A = 5.0000	B = 5.0000	C = 17.0294	EAR = 0.2936
A = 6.0828	B = 5.0990	C = 18.1108	EAR = 0.3087
A = 5.0000	B = 5.0000	C = 17.0000	EAR = 0.2941
A = 6.0828	B = 5.0990	C = 18.1108	EAR = 0.3087
A = 5.0000	B = 5.0000	C = 17.0000	EAR = 0.2941
A = 6.0828	B = 5.0000	C = 18.1108	EAR = 0.3060
A = 5.0000	B = 5.0000	C = 17.0294	EAR = 0.2936
A = 6.0828	B = 5.0000	C = 18.1108	EAR = 0.3060
A = 5.0000	B = 5.0000	C = 17.0000	EAR = 0.2941
A = 6.0828	B = 5.0990	C = 18.2483	EAR = 0.3064
A = 5.0000	B = 5.0000	C = 17.0000	EAR = 0.2941
A = 5.0990	B = 5.0000	C = 18.1108	EAR = 0.2788
A = 5.0000	B = 5.0000	C = 17.0000	EAR = 0.2941
A = 5.0990	B = 5.0000	C = 18.2483	EAR = 0.2767
A = 5.0000	B = 4.0000	C = 17.0294	EAR = 0.2642
A = 5.0990	B = 5.0990	C = 18.1108	EAR = 0.2815
A = 5.0990	B = 4.0000	C = 17.0294	EAR = 0.2672
A = 5.0990	B = 5.0000	C = 18.1108	EAR = 0.2788
A = 5.0990	B = 4.0000	C = 17.0294	EAR = 0.2672
A = 5.0990	B = 5.0000	C = 18.2483	EAR = 0.2767
A = 5.0000	B = 5.0000	C = 17.0294	EAR = 0.2936
A = 5.0990	B = 5.0990	C = 18.1108	EAR = 0.2815
A = 5.0000	B = 5.0000	C = 17.0294	EAR = 0.2936
A = 6.0000	B = 5.0990	C = 18.1108	EAR = 0.3064
A = 5.0000	B = 4.0000	C = 18.0278	EAR = 0.2496
A = 5.0990	B = 5.0990	C = 18.2483	EAR = 0.2794
A = 5.0000	B = 5.0000	C = 17.0294	EAR = 0.2936
A = 6.0828	B = 5.0990	C = 18.1108	EAR = 0.3087
A = 5.0000	B = 5.0000	C = 17.0294	EAR = 0.2936
A = 5.0990	B = 5.0990	C = 18.1108	EAR = 0.2815
A = 5.0000	B = 6.0000	C = 17.0294	EAR = 0.3230
A = 6.0828	B = 5.0990	C = 18.2483	EAR = 0.3064
A = 5.0000	B = 5.0000	C = 17.0294	EAR = 0.2936
A = 6.0828	B = 5.0990	C = 18.2483	EAR = 0.3064
A = 5.0000	B = 5.0000	C = 17.0294	EAR = 0.2936
A = 6.0828	B = 5.0990	C = 18.2483	EAR = 0.3064
A = 5.0000	B = 5.0000	C = 18.0000	EAR = 0.2778
A = 5.0990	B = 5.0990	C = 18.2483	EAR = 0.2794
A = 5.0000	B = 5.0000	C = 17.0294	EAR = 0.2936
A = 6.0828	B = 5.0990	C = 18.2483	EAR = 0.3064
A = 5.0000	B = 5.0000	C = 18.0278	EAR = 0.2774
A = 6.0828	B = 5.0990	C = 18.2483	EAR = 0.3064
A = 5.0000	B = 5.0000	C = 17.0294	EAR = 0.2936
A = 5.0990	B = 5.0000	C = 18.2483	EAR = 0.2767
A = 5.0000	B = 5.0000	C = 17.0294	EAR = 0.2936
A = 6.0828	B = 5.0990	C = 18.2483	EAR = 0.3064
A = 5.0000	B = 5.0000	C = 17.0294	EAR = 0.2936
A = 6.0828	B = 5.0990	C = 17.2627	EAR = 0.3239
A = 5.0000	B = 4.0000	C = 17.0294	EAR = 0.2642
A = 5.0000	B = 5.0990	C = 18.2483	EAR = 0.2767
A = 5.0000	B = 5.0000	C = 17.0294	EAR = 0.2936
A = 5.0000	B = 5.0990	C = 18.1108	EAR = 0.2788
A = 5.0000	B = 5.0000	C = 17.0294	EAR = 0.2936
A = 5.0000	B = 5.0990	C = 18.2483	EAR = 0.2767
A = 6.0000	B = 6.0000	C = 17.0294	EAR = 0.3523
A = 5.0990	B = 6.0828	C = 18.2483	EAR = 0.3064
A = 5.0000	B = 5.0000	C = 17.0294	EAR = 0.2936
A = 5.0990	B = 5.0990	C = 18.2483	EAR = 0.2794
A = 5.0000	B = 5.0000	C = 17.0294	EAR = 0.2936
A = 5.0990	B = 5.0990	C = 18.1108	EAR = 0.2815
A = 5.0000	B = 6.0000	C = 17.0294	EAR = 0.3230
A = 6.0828	B = 5.0990	C = 18.2483	EAR = 0.3064
A = 6.0000	B = 6.0000	C = 17.0294	EAR = 0.3523
A = 5.0990	B = 6.0828	C = 18.2483	EAR = 0.3064
A = 5.0000	B = 6.0000	C = 17.0294	EAR = 0.3230
A = 6.0828	B = 5.0990	C = 18.2483	EAR = 0.3064
A = 5.0000	B = 6.0000	C = 17.0294	EAR = 0.3230
A = 6.0828	B = 5.0990	C = 18.2483	EAR = 0.3064
A = 5.0000	B = 5.0000	C = 17.0294	EAR = 0.2936
A = 5.0000	B = 5.0990	C = 17.1172	EAR = 0.2950
A = 6.0000	B = 5.0000	C = 17.0294	EAR = 0.3230
A = 5.0000	B = 5.0990	C = 17.2627	EAR = 0.2925
A = 5.0000	B = 6.0828	C = 18.0278	EAR = 0.3074
A = 5.0990	B = 6.0828	C = 18.2483	EAR = 0.3064
A = 5.0000	B = 5.0990	C = 18.0278	EAR = 0.2801
A = 5.0990	B = 6.0828	C = 18.2483	EAR = 0.3064
A = 6.0000	B = 6.0000	C = 17.0294	EAR = 0.3523
A = 5.0990	B = 5.0990	C = 18.2483	EAR = 0.2794
A = 5.0000	B = 5.0000	C = 17.0294	EAR = 0.2936
A = 6.0828	B = 5.0990	C = 18.1108	EAR = 0.3087
A = 5.0000	B = 5.0000	C = 17.0294	EAR = 0.2936
A = 5.0990	B = 5.0000	C = 18.2483	EAR = 0.2767
A = 5.0000	B = 6.0000	C = 17.0294	EAR = 0.3230
A = 5.0990	B = 5.0990	C = 18.2483	EAR = 0.2794
A = 6.0828	B = 6.0000	C = 18.0278	EAR = 0.3351
A = 5.0990	B = 6.0000	C = 18.2483	EAR = 0.3041
A = 6.0828	B = 6.0000	C = 17.0294	EAR = 0.3548
A = 5.0990	B = 6.0828	C = 18.2483	EAR = 0.3064
A = 5.0000	B = 5.0000	C = 17.0294	EAR = 0.2936
A = 5.0990	B = 5.0000	C = 18.2483	EAR = 0.2767
A = 5.0000	B = 4.0000	C = 18.0000	EAR = 0.2500
A = 4.1231	B = 5.0000	C = 18.2483	EAR = 0.2500
A = 5.0000	B = 4.0000	C = 17.0000	EAR = 0.2647
A = 4.1231	B = 5.0990	C = 17.2627	EAR = 0.2671
A = 5.0000	B = 5.0000	C = 18.0000	EAR = 0.2778
A = 4.1231	B = 5.0990	C = 17.2627	EAR = 0.2671
A = 5.0000	B = 4.0000	C = 17.0000	EAR = 0.2647
A = 4.1231	B = 5.0000	C = 18.2483	EAR = 0.2500
A = 5.0000	B = 4.0000	C = 17.0000	EAR = 0.2647
A = 4.1231	B = 5.0000	C = 18.2483	EAR = 0.2500
A = 5.0000	B = 4.0000	C = 17.0000	EAR = 0.2647
A = 5.0000	B = 5.0990	C = 18.2483	EAR = 0.2767
A = 5.0990	B = 4.0000	C = 17.0000	EAR = 0.2676
A = 4.1231	B = 5.0990	C = 17.2627	EAR = 0.2671
A = 5.0000	B = 4.0000	C = 17.0000	EAR = 0.2647
A = 5.0990	B = 5.0000	C = 18.2483	EAR = 0.2767
A = 5.0990	B = 4.0000	C = 18.0278	EAR = 0.2524
A = 5.0990	B = 5.0990	C = 18.2483	EAR = 0.2794
A = 5.0000	B = 4.0000	C = 17.0000	EAR = 0.2647
A = 4.1231	B = 5.0000	C = 18.2483	EAR = 0.2500
A = 5.0000	B = 4.0000	C = 17.0294	EAR = 0.2642
A = 5.0990	B = 5.0990	C = 18.2483	EAR = 0.2794
A = 5.0000	B = 4.0000	C = 17.0000	EAR = 0.2647
A = 4.1231	B = 5.0990	C = 18.2483	EAR = 0.2527
A = 4.0000	B = 4.0000	C = 18.0278	EAR = 0.2219
A = 5.0990	B = 5.0000	C = 18.2483	EAR = 0.2767
A = 5.0000	B = 4.0000	C = 17.0000	EAR = 0.2647
A = 5.0990	B = 5.0990	C = 18.2483	EAR = 0.2794
A = 4.0000	B = 4.0000	C = 17.0294	EAR = 0.2349
A = 4.0000	B = 4.1231	C = 18.1108	EAR = 0.2243
A = 3.0000	B = 2.0000	C = 19.0000	EAR = 0.1316
A = 3.1623	B = 3.0000	C = 18.1108	EAR = 0.1701
A = 3.1623	B = 2.0000	C = 19.0000	EAR = 0.1358
A = 2.2361	B = 2.0000	C = 19.1050	EAR = 0.1109
A = 3.0000	B = 2.0000	C = 18.0000	EAR = 0.1389
A = 2.0000	B = 3.1623	C = 19.1050	EAR = 0.1351
A = 3.0000	B = 2.0000	C = 18.0000	EAR = 0.1389
A = 3.0000	B = 3.0000	C = 18.1108	EAR = 0.1656
A = 3.0000	B = 3.0000	C = 19.0000	EAR = 0.1579
A = 3.1623	B = 3.0000	C = 18.1108	EAR = 0.1701
A = 4.0000	B = 3.0000	C = 18.0278	EAR = 0.1941
A = 3.1623	B = 4.1231	C = 18.1108	EAR = 0.2011
A = 4.0000	B = 4.0000	C = 18.0278	EAR = 0.2219
A = 4.1231	B = 4.0000	C = 18.1108	EAR = 0.2243
A = 4.0000	B = 4.0000	C = 17.0000	EAR = 0.2353
A = 4.1231	B = 4.1231	C = 18.1108	EAR = 0.2277
A = 4.0000	B = 4.0000	C = 17.0000	EAR = 0.2353
A = 5.0990	B = 4.0000	C = 18.2483	EAR = 0.2493
A = 4.0000	B = 4.0000	C = 17.0000	EAR = 0.2353
A = 5.0990	B = 4.0000	C = 18.2483	EAR = 0.2493
A = 4.0000	B = 4.0000	C = 17.0000	EAR = 0.2353
A = 4.1231	B = 4.1231	C = 17.2627	EAR = 0.2388
A = 5.0000	B = 4.0000	C = 17.0000	EAR = 0.2647
A = 4.1231	B = 5.0000	C = 18.2483	EAR = 0.2500
A = 4.0000	B = 4.0000	C = 17.0000	EAR = 0.2353
A = 4.1231	B = 5.0990	C = 17.2627	EAR = 0.2671
A = 5.0000	B = 4.0000	C = 17.0000	EAR = 0.2647
A = 5.0990	B = 5.0990	C = 17.2627	EAR = 0.2954
A = 4.0000	B = 4.0000	C = 17.0000	EAR = 0.2353
A = 4.1231	B = 5.0990	C = 17.2627	EAR = 0.2671
A = 5.0000	B = 4.0000	C = 17.0000	EAR = 0.2647
A = 5.0990	B = 5.0990	C = 18.2483	EAR = 0.2794
A = 5.0000	B = 4.0000	C = 17.0000	EAR = 0.2647
A = 4.1231	B = 5.0990	C = 17.2627	EAR = 0.2671
A = 5.0000	B = 4.0000	C = 17.0000	EAR = 0.2647
A = 4.1231	B = 5.0990	C = 18.2483	EAR = 0.2527
A = 5.0000	B = 4.0000	C = 17.0000	EAR = 0.2647
A = 4.1231	B = 5.0990	C = 18.2483	EAR = 0.2527
A = 5.0000	B = 4.0000	C = 18.0000	EAR = 0.2500
A = 4.0000	B = 5.0990	C = 18.2483	EAR = 0.2493
A = 5.0000	B = 5.0000	C = 17.0000	EAR = 0.2941
A = 4.0000	B = 5.0990	C = 18.2483	EAR = 0.2493
A = 5.0000	B = 4.0000	C = 17.0000	EAR = 0.2647
A = 4.1231	B = 5.0990	C = 17.2627	EAR = 0.2671
A = 5.0000	B = 4.0000	C = 17.0000	EAR = 0.2647
A = 4.1231	B = 5.0990	C = 17.2627	EAR = 0.2671
A = 4.0000	B = 5.0000	C = 17.0294	EAR = 0.2642
A = 4.1231	B = 5.0990	C = 17.2627	EAR = 0.2671
A = 5.0000	B = 5.0000	C = 18.0278	EAR = 0.2774
A = 4.1231	B = 5.0990	C = 18.2483	EAR = 0.2527
A = 5.0000	B = 4.0000	C = 17.0000	EAR = 0.2647
A = 4.1231	B = 4.1231	C = 17.2627	EAR = 0.2388
A = 5.0000	B = 4.0000	C = 17.0000	EAR = 0.2647
A = 4.1231	B = 5.0000	C = 18.2483	EAR = 0.2500
A = 5.0000	B = 5.0000	C = 17.0294	EAR = 0.2936
A = 4.1231	B = 5.0990	C = 17.2627	EAR = 0.2671
A = 5.0000	B = 4.0000	C = 17.0000	EAR = 0.2647
A = 4.1231	B = 5.0000	C = 18.2483	EAR = 0.2500
A = 5.0000	B = 4.0000	C = 17.0000	EAR = 0.2647
A = 4.1231	B = 5.0990	C = 17.2627	EAR = 0.2671
A = 5.0000	B = 4.0000	C = 17.0000	EAR = 0.2647
A = 4.1231	B = 5.0000	C = 17.2627	EAR = 0.2642
A = 5.0000	B = 4.0000	C = 17.0000	EAR = 0.2647
A = 4.1231	B = 5.0990	C = 17.2627	EAR = 0.2671
A = 5.0000	B = 4.0000	C = 17.0000	EAR = 0.2647
A = 4.1231	B = 5.0990	C = 17.2627	EAR = 0.2671
A = 5.0000	B = 4.0000	C = 17.0000	EAR = 0.2647
A = 4.1231	B = 5.0990	C = 17.2627	EAR = 0.2671
A = 5.0000	B = 4.0000	C = 17.0000	EAR = 0.2647
A = 4.1231	B = 5.0990	C = 18.2483	EAR = 0.2527
A = 5.0000	B = 5.0000	C = 17.0294	EAR = 0.2936
A = 5.0990	B = 5.0990	C = 18.2483	EAR = 0.2794
A = 5.0000	B = 4.0000	C = 18.0278	EAR = 0.2496
A = 5.0990	B = 5.0000	C = 18.2483	EAR = 0.2767
A = 4.0000	B = 4.0000	C = 18.0278	EAR = 0.2219
A = 5.0990	B = 5.0000	C = 18.2483	EAR = 0.2767
A = 5.0000	B = 4.0000	C = 17.0294	EAR = 0.2642
A = 5.0990	B = 5.0000	C = 18.2483	EAR = 0.2767
A = 5.0000	B = 4.0000	C = 17.0294	EAR = 0.2642
A = 5.0990	B = 5.0000	C = 18.2483	EAR = 0.2767
A = 5.0000	B = 5.0990	C = 18.0278	EAR = 0.2801
A = 5.0990	B = 5.0990	C = 18.2483	EAR = 0.2794
A = 5.0000	B = 4.0000	C = 17.0294	EAR = 0.2642
A = 5.0990	B = 5.0000	C = 18.2483	EAR = 0.2767
A = 6.0000	B = 5.0990	C = 18.0278	EAR = 0.3078
A = 5.0990	B = 6.0828	C = 18.2483	EAR = 0.3064
A = 6.0000	B = 5.0000	C = 18.0278	EAR = 0.3051
A = 5.0990	B = 6.0828	C = 18.2483	EAR = 0.3064
A = 6.0000	B = 5.0990	C = 18.0278	EAR = 0.3078
A = 5.0990	B = 6.0828	C = 18.2483	EAR = 0.3064
A = 5.0000	B = 5.0000	C = 18.0278	EAR = 0.2774
A = 5.0990	B = 5.0990	C = 18.2483	EAR = 0.2794
A = 5.0000	B = 4.0000	C = 18.0278	EAR = 0.2496
A = 5.0000	B = 5.0990	C = 18.1108	EAR = 0.2788
A = 5.0000	B = 5.0990	C = 18.0278	EAR = 0.2801
A = 5.0000	B = 5.0990	C = 18.2483	EAR = 0.2767
A = 5.0000	B = 5.0990	C = 18.0278	EAR = 0.2801
A = 5.0000	B = 5.0990	C = 18.2483	EAR = 0.2767
A = 5.0000	B = 5.0000	C = 18.0278	EAR = 0.2774
A = 5.0990	B = 5.0990	C = 18.2483	EAR = 0.2794
A = 5.0000	B = 5.0000	C = 17.0000	EAR = 0.2941
A = 5.0990	B = 5.0990	C = 18.2483	EAR = 0.2794
A = 5.0000	B = 5.0000	C = 17.0000	EAR = 0.2941
A = 5.0990	B = 6.0828	C = 18.2483	EAR = 0.3064
A = 5.0000	B = 5.0000	C = 17.0000	EAR = 0.2941
A = 5.0990	B = 6.0000	C = 18.2483	EAR = 0.3041
A = 5.0000	B = 4.0000	C = 17.0294	EAR = 0.2642
A = 5.0990	B = 5.0990	C = 18.2483	EAR = 0.2794
A = 5.0000	B = 5.0000	C = 17.0294	EAR = 0.2936
A = 5.0990	B = 5.0000	C = 18.1108	EAR = 0.2788
A = 5.0000	B = 4.0000	C = 17.0294	EAR = 0.2642
A = 5.0990	B = 5.0000	C = 18.1108	EAR = 0.2788
A = 5.0000	B = 5.0000	C = 17.0294	EAR = 0.2936
A = 5.0990	B = 5.0990	C = 18.2483	EAR = 0.2794
A = 6.0000	B = 5.0000	C = 19.0263	EAR = 0.2891
A = 5.0000	B = 5.0990	C = 19.2354	EAR = 0.2625
A = 5.0990	B = 5.0000	C = 18.0000	EAR = 0.2805
A = 5.0990	B = 5.0990	C = 18.2483	EAR = 0.2794
A = 5.0000	B = 5.0000	C = 18.0278	EAR = 0.2774
A = 5.0990	B = 5.0990	C = 18.2483	EAR = 0.2794
A = 5.0000	B = 5.0990	C = 18.1108	EAR = 0.2788
A = 5.0990	B = 5.0990	C = 17.2627	EAR = 0.2954
A = 5.0000	B = 5.0990	C = 18.0278	EAR = 0.2801
A = 5.0990	B = 5.0990	C = 18.2483	EAR = 0.2794
A = 5.0000	B = 5.0000	C = 17.0294	EAR = 0.2936
A = 5.0990	B = 5.0000	C = 18.2483	EAR = 0.2767
A = 5.0000	B = 5.0000	C = 17.0000	EAR = 0.2941
A = 4.1231	B = 5.0990	C = 17.2627	EAR = 0.2671
A = 5.0000	B = 5.0000	C = 17.0000	EAR = 0.2941
A = 4.1231	B = 5.0990	C = 18.2483	EAR = 0.2527
A = 5.0990	B = 5.0000	C = 17.1172	EAR = 0.2950
A = 5.0990	B = 5.0990	C = 17.2627	EAR = 0.2954
A = 5.0990	B = 5.0000	C = 17.0294	EAR = 0.2965
A = 6.0828	B = 5.0990	C = 18.2483	EAR = 0.3064
A = 6.0000	B = 5.0000	C = 18.0278	EAR = 0.3051
A = 5.0990	B = 5.0990	C = 18.2483	EAR = 0.2794
A = 5.0000	B = 5.0990	C = 18.0278	EAR = 0.2801
A = 5.0990	B = 5.0990	C = 18.2483	EAR = 0.2794
A = 5.0000	B = 5.0000	C = 18.0278	EAR = 0.2774
A = 5.0990	B = 5.0990	C = 18.2483	EAR = 0.2794
A = 5.0000	B = 5.0000	C = 18.0278	EAR = 0.2774
A = 5.0990	B = 5.0990	C = 18.2483	EAR = 0.2794
A = 5.0000	B = 5.0000	C = 18.0278	EAR = 0.2774
A = 5.0990	B = 5.0000	C = 18.2483	EAR = 0.2767
A = 5.0000	B = 5.0000	C = 18.0278	EAR = 0.2774
A = 5.0990	B = 5.0990	C = 18.2483	EAR = 0.2794
A = 5.0000	B = 5.0000	C = 18.0278	EAR = 0.2774
A = 5.0990	B = 5.0990	C = 18.1108	EAR = 0.2815
A = 5.0000	B = 5.0000	C = 18.0278	EAR = 0.2774
A = 5.0990	B = 5.0000	C = 18.1108	EAR = 0.2788
A = 5.0000	B = 4.0000	C = 18.0278	EAR = 0.2496
A = 5.0990	B = 5.0990	C = 18.2483	EAR = 0.2794
A = 5.0000	B = 5.0000	C = 18.0278	EAR = 0.2774
A = 5.0990	B = 5.0000	C = 18.1108	EAR = 0.2788
A = 5.0000	B = 5.0000	C = 18.0278	EAR = 0.2774
A = 5.0990	B = 5.0990	C = 18.2483	EAR = 0.2794
A = 5.0000	B = 5.0000	C = 18.0000	EAR = 0.2778
A = 6.0828	B = 5.0990	C = 18.2483	EAR = 0.3064
A = 5.0000	B = 5.0000	C = 18.0000	EAR = 0.2778
A = 6.0828	B = 5.0990	C = 18.2483	EAR = 0.3064
A = 5.0000	B = 5.0990	C = 18.0000	EAR = 0.2805
A = 6.0828	B = 5.0990	C = 18.2483	EAR = 0.3064
A = 5.0000	B = 5.0990	C = 18.0000	EAR = 0.2805
A = 5.0990	B = 5.0990	C = 18.2483	EAR = 0.2794
A = 5.0000	B = 5.0990	C = 18.0000	EAR = 0.2805
A = 5.0990	B = 6.0828	C = 18.2483	EAR = 0.3064
A = 6.0000	B = 5.0000	C = 18.0278	EAR = 0.3051
A = 5.0990	B = 5.0990	C = 18.2483	EAR = 0.2794
A = 6.0000	B = 5.0990	C = 18.0278	EAR = 0.3078
A = 5.0990	B = 6.0828	C = 18.2483	EAR = 0.3064
A = 5.0000	B = 5.0990	C = 18.0278	EAR = 0.2801
A = 5.0990	B = 5.0990	C = 18.2483	EAR = 0.2794
A = 5.0000	B = 5.0990	C = 18.0000	EAR = 0.2805
A = 5.0990	B = 5.0990	C = 18.2483	EAR = 0.2794
A = 5.0000	B = 5.0990	C = 18.0278	EAR = 0.2801
A = 6.0828	B = 6.0828	C = 18.2483	EAR = 0.3333
A = 5.0000	B = 5.0000	C = 18.0278	EAR = 0.2774
A = 5.0990	B = 5.0990	C = 18.2483	EAR = 0.2794
A = 5.0000	B = 5.0990	C = 18.0278	EAR = 0.2801
A = 5.0000	B = 5.0990	C = 17.2627	EAR = 0.2925
A = 5.0000	B = 5.0990	C = 18.0278	EAR = 0.2801
A = 5.0000	B = 5.0990	C = 17.2627	EAR = 0.2925
A = 5.0000	B = 5.0000	C = 18.0278	EAR = 0.2774
A = 5.0990	B = 6.0828	C = 18.2483	EAR = 0.3064
A = 5.0000	B = 5.0000	C = 18.0278	EAR = 0.2774
A = 5.0990	B = 5.0990	C = 18.2483	EAR = 0.2794
A = 5.0000	B = 5.0990	C = 18.1108	EAR = 0.2788
A = 5.0990	B = 5.0990	C = 18.2483	EAR = 0.2794
A = 6.0000	B = 5.0000	C = 18.0278	EAR = 0.3051
A = 5.0990	B = 5.0990	C = 18.2483	EAR = 0.2794
A = 5.0000	B = 5.0990	C = 18.0000	EAR = 0.2805
A = 5.0990	B = 5.0990	C = 18.2483	EAR = 0.2794
A = 6.0828	B = 5.0000	C = 18.0278	EAR = 0.3074
A = 5.0990	B = 5.0990	C = 18.2483	EAR = 0.2794
A = 5.0000	B = 5.0000	C = 18.1108	EAR = 0.2761
A = 5.0990	B = 5.0990	C = 18.2483	EAR = 0.2794
A = 5.0000	B = 5.0990	C = 18.0000	EAR = 0.2805
A = 5.0000	B = 6.0828	C = 18.2483	EAR = 0.3037
A = 6.0000	B = 5.0990	C = 18.0278	EAR = 0.3078
A = 5.0990	B = 6.0828	C = 18.2483	EAR = 0.3064
A = 5.0000	B = 5.0000	C = 18.0278	EAR = 0.2774
A = 5.0990	B = 6.0828	C = 18.2483	EAR = 0.3064
A = 5.0000	B = 5.0990	C = 18.0278	EAR = 0.2801
A = 5.0990	B = 5.0990	C = 18.2483	EAR = 0.2794
A = 6.0000	B = 5.0990	C = 18.0278	EAR = 0.3078
A = 5.0990	B = 6.0828	C = 18.2483	EAR = 0.3064
A = 5.0000	B = 5.0990	C = 18.0000	EAR = 0.2805
A = 5.0990	B = 5.0990	C = 18.2483	EAR = 0.2794
A = 5.0990	B = 5.0000	C = 18.0278	EAR = 0.2801
A = 5.0990	B = 5.0990	C = 18.2483	EAR = 0.2794
A = 5.0000	B = 5.0000	C = 18.0278	EAR = 0.2774
A = 5.0990	B = 6.0828	C = 18.2483	EAR = 0.3064
A = 6.0000	B = 5.0000	C = 18.0278	EAR = 0.3051
A = 5.0990	B = 6.0828	C = 18.2483	EAR = 0.3064
A = 6.0828	B = 5.0000	C = 18.0278	EAR = 0.3074
A = 5.0990	B = 6.0828	C = 18.2483	EAR = 0.3064
A = 5.0000	B = 5.0000	C = 18.0278	EAR = 0.2774
A = 5.0990	B = 5.0990	C = 18.2483	EAR = 0.2794
A = 6.0828	B = 5.0000	C = 18.0278	EAR = 0.3074
A = 5.0000	B = 6.0828	C = 18.2483	EAR = 0.3037
A = 5.0990	B = 5.0000	C = 18.0278	EAR = 0.2801
A = 5.0000	B = 5.0990	C = 18.2483	EAR = 0.2767
A = 5.0990	B = 5.0000	C = 17.0000	EAR = 0.2970
A = 5.0000	B = 5.0990	C = 18.2483	EAR = 0.2767
A = 6.0828	B = 5.0000	C = 18.0278	EAR = 0.3074
A = 5.0000	B = 6.0828	C = 19.2354	EAR = 0.2881
A = 6.0000	B = 5.0000	C = 18.0278	EAR = 0.3051
A = 5.0990	B = 6.0828	C = 18.2483	EAR = 0.3064
A = 6.0000	B = 5.0000	C = 18.0278	EAR = 0.3051
A = 5.0000	B = 6.0828	C = 18.2483	EAR = 0.3037
A = 6.0828	B = 5.0000	C = 18.0278	EAR = 0.3074
A = 5.0000	B = 5.0990	C = 18.2483	EAR = 0.2767
A = 5.0990	B = 5.0000	C = 18.0278	EAR = 0.2801
A = 5.0990	B = 5.0990	C = 19.2354	EAR = 0.2651
A = 6.0000	B = 5.0000	C = 18.0278	EAR = 0.3051
A = 5.0000	B = 6.0828	C = 19.2354	EAR = 0.2881
A = 5.0000	B = 5.0000	C = 18.0278	EAR = 0.2774
A = 5.0990	B = 5.0000	C = 18.2483	EAR = 0.2767
A = 5.0000	B = 4.0000	C = 17.0294	EAR = 0.2642
A = 5.0990	B = 5.0990	C = 18.2483	EAR = 0.2794
A = 5.0000	B = 5.0000	C = 17.0294	EAR = 0.2936
A = 5.0990	B = 5.0990	C = 17.2627	EAR = 0.2954
A = 6.0000	B = 5.0000	C = 17.0294	EAR = 0.3230
A = 5.0990	B = 6.0828	C = 18.2483	EAR = 0.3064
A = 6.0000	B = 5.0000	C = 17.0294	EAR = 0.3230
A = 5.0000	B = 6.0828	C = 18.2483	EAR = 0.3037
A = 6.0000	B = 5.0000	C = 17.0294	EAR = 0.3230
A = 5.0990	B = 6.0828	C = 18.2483	EAR = 0.3064
A = 5.0000	B = 5.0000	C = 17.0294	EAR = 0.2936
A = 5.0990	B = 5.0000	C = 18.2483	EAR = 0.2767
A = 5.0000	B = 4.0000	C = 17.0294	EAR = 0.2642
A = 5.0990	B = 5.0000	C = 18.2483	EAR = 0.2767
A = 4.0000	B = 4.0000	C = 17.0000	EAR = 0.2353
A = 5.0990	B = 4.1231	C = 17.2627	EAR = 0.2671
A = 4.0000	B = 3.0000	C = 17.0294	EAR = 0.2055
A = 4.0000	B = 4.0000	C = 18.1108	EAR = 0.2209
A = 4.0000	B = 4.0000	C = 17.0000	EAR = 0.2353
A = 4.1231	B = 4.1231	C = 18.2483	EAR = 0.2259
A = 5.0000	B = 4.0000	C = 17.0000	EAR = 0.2647
A = 4.1231	B = 5.0000	C = 18.2483	EAR = 0.2500
A = 5.0000	B = 4.0000	C = 17.0000	EAR = 0.2647
A = 4.1231	B = 5.0990	C = 18.2483	EAR = 0.2527
A = 5.0000	B = 5.0000	C = 17.0000	EAR = 0.2941
A = 5.0990	B = 5.0990	C = 18.2483	EAR = 0.2794
A = 5.0000	B = 5.0990	C = 18.0000	EAR = 0.2805
A = 5.0990	B = 5.0990	C = 18.2483	EAR = 0.2794
A = 5.0000	B = 5.0000	C = 17.0000	EAR = 0.2941
A = 5.0990	B = 5.0990	C = 18.2483	EAR = 0.2794
A = 5.0000	B = 5.0990	C = 18.0000	EAR = 0.2805
A = 5.0990	B = 5.0990	C = 18.2483	EAR = 0.2794
A = 5.0000	B = 5.0990	C = 18.0278	EAR = 0.2801
A = 5.0990	B = 4.1231	C = 18.2483	EAR = 0.2527
A = 5.0000	B = 5.0000	C = 18.0000	EAR = 0.2778
A = 5.0000	B = 4.1231	C = 18.2483	EAR = 0.2500
[truncated: 19,326 more rows]
