# Supplementary material for: Adjusting eye aspect ratio for strong eye blink detection based on facial landmarks
Source: PeerJ Comput Sci. 2022 Apr 18;8:e943. doi: 10.7717/peerj-cs.943 (PMC9044337; doi:10.7717/peerj-cs.943)
Supplement: Supplemental Information 6 [file peerj-cs-08-943-s006.py]

# USAGE
# python detect_blinks.py --shape-predictor shape_predictor_68_face_landmarks.dat --video blink_detection_demo.mp4
# python detect_blinks.py --shape-predictor shape_predictor_68_face_landmarks.dat

# import the necessary packages
from scipy.spatial import distance as dist
from imutils.video import FileVideoStream
from imutils.video import VideoStream
from imutils import face_utils
import numpy as np
import argparse
import imutils
import time
import dlib
import cv2

def eye_aspect_ratio(eye):
    # compute the euclidean distance between the vertical eye landmarks
    A = dist.euclidean(eye[1], eye[5])
    B = dist.euclidean(eye[2], eye[4])

    # compute the euclidean distance between the horizontal eye landmarks
    C = dist.euclidean(eye[0], eye[3])
    #print("A = {}".format(A))
    #print("B = {}".format(B))
    #print("C = {}".format(C))
    # compute the EAR
    ear = (A + B) / (2 * C)
    #print("EAR = {}".format(ear))
    print("A = {:.4f}, B = {:.4f}, C = {:.4f}, EAR = {:.4f} ".format(A, B, C, ear))
    return ear
 
# construct the argument parse and parse the arguments
ap = argparse.ArgumentParser()
ap.add_argument("-p", "--shape-predictor", required=True,
	help="path to facial landmark predictor")
ap.add_argument("-v", "--video", type=str, default="",
	help="path to input video file")
ap.add_argument("-o", "--output", required=True,
	help="path to output video")
args = vars(ap.parse_args())
 
# define two constants, one for the eye aspect ratio to indicate
# blink and then a second constant for the number of consecutive
# frames the eye must be below the threshold
EYE_AR_THRESH = 0.2
EYE_AR_CONSEC_FRAMES = 3

# initialize the frame counters and the total number of blinks
COUNTER = 0
TOTAL = 0
writer = None;
# initialize dlib's face detector (HOG-based) and then create
# the facial landmark predictor
print("[INFO] loading facial landmark predictor...")
detector = dlib.get_frontal_face_detector()
predictor = dlib.shape_predictor(args["shape_predictor"])

# grab the indexes of the facial landmarks for the left and
# right eye, respectively
(lStart, lEnd) = face_utils.FACIAL_LANDMARKS_IDXS["left_eye"]
(rStart, rEnd) = face_utils.FACIAL_LANDMARKS_IDXS["right_eye"]

# start the video stream thread
print("[INFO] starting video stream thread...")
vs = FileVideoStream(args["video"]).start()
fileStream = True
# vs = VideoStream(src=0).start()
# vs = VideoStream(usePiCamera=True).start()
# fileStream = False
time.sleep(1.0)


# loop over frames from the video stream
while True:
	# if this is a file video stream, then we need to check if
	# there any more frames left in the buffer to process
	if fileStream and not vs.more():
		break

	# grab the frame from the threaded video file stream, resize
	# it, and convert it to grayscale
	# channels)
	frame = vs.read()
	frame = imutils.resize(frame, width=450)
	gray = cv2.cvtColor(frame, cv2.COLOR_BGR2GRAY)

	# detect faces in the grayscale frame
	rects = detector(gray, 0)

	# loop over the face detections
	for rect in rects:
		# determine the facial landmarks for the face region, then
		# convert the facial landmark (x, y)-coordinates to a NumPy
		# array
		shape = predictor(gray, rect)
		shape = face_utils.shape_to_np(shape)

		# extract the left and right eye coordinates, then use the
		# coordinates to compute the eye aspect ratio for both eyes
		leftEye = shape[lStart:lEnd]
		rightEye = shape[rStart:rEnd]
		leftEAR = eye_aspect_ratio(leftEye)
		rightEAR = eye_aspect_ratio(rightEye)

		# average the eye aspect ratio together for both eyes
		ear = (leftEAR + rightEAR) / 2.0

		# compute the convex hull for the left and right eye, then
		# visualize each of the eyes
		leftEyeHull = cv2.convexHull(leftEye)
		rightEyeHull = cv2.convexHull(rightEye)
		cv2.drawContours(frame, [leftEyeHull], -1, (0, 255, 0), 1)
		cv2.drawContours(frame, [rightEyeHull], -1, (0, 255, 0), 1)

		# check to see if the eye aspect ratio is below the blink
		# threshold, and if so, increment the blink frame counter
		if ear < EYE_AR_THRESH:
                    start = time.time()
                    COUNTER += 1    
		# otherwise, the eye aspect ratio is not below the blink
		# threshold
		else:
			# if the eyes were closed for a sufficient number of
			# then increment the total number of blinks
			if COUNTER >= EYE_AR_CONSEC_FRAMES:
                            TOTAL += 1
                            end = time.time()
                            detect_time = end - start
                    #print("Eye blinked")
                            print("Eye blinked {} seconds".format(end - start))
                            print("Total {}".format(TOTAL))

			# reset the eye frame counter
			COUNTER = 0

		# draw the total number of blinks on the frame along with
		# the computed eye aspect ratio for the frame
		cv2.putText(frame, "Blinks: {}".format(TOTAL), (10, 30),
			cv2.FONT_HERSHEY_SIMPLEX, 0.7, (0, 0, 255), 2)
		cv2.putText(frame, "EAR: {:.2f}".format(ear), (300, 30),
			cv2.FONT_HERSHEY_SIMPLEX, 0.7, (0, 0, 255), 2)
 
	# show the frame
	cv2.imshow("Frame", frame)
	key = cv2.waitKey(1) & 0xFF
    
 # check if the video writer is None
	if writer is None:
		# initialize our video writer
		fourcc = cv2.VideoWriter_fourcc(*"MJPG")
		writer = cv2.VideoWriter(args["output"], fourcc, 30,
			(frame.shape[1], frame.shape[0]), True)

	# write the output frame to disk
	writer.write(frame)
	if key == ord("q"):
		break
# release the file pointers
print("[INFO] cleaning up...")
writer.release()
vs.release()
	# if the `q` key was pressed, break from the loop


# do a bit of cleanup
cv2.destroyAllWindows()
vs.stop()
